# Supplementary material for: Hypericin as a potential drug for treating Alzheimer's disease and type 2 diabetes with a view to drug repositioning
Source: CNS Neurosci Ther. 2023 May 14;29(11):3307–21. doi: 10.1111/cns.14260 (PMC10580347; doi:10.1111/cns.14260)
Supplement: Supplementary file 2 — Figure S2 [file CNS-29-3307-s005.zip]

Archive with 2 entries (2 files):
- Supplemental Figure 2_1.tif
- Supplemental Figure 2_2.tif
