# Supplementary material for: Hypericin as a potential drug for treating Alzheimer's disease and type 2 diabetes with a view to drug repositioning
Source: CNS Neurosci Ther. 2023 May 14;29(11):3307–21. doi: 10.1111/cns.14260 (PMC10580347; doi:10.1111/cns.14260)
Supplement: Supplementary file 4 — Table S1–S2 [file CNS-29-3307-s001.xlsx]

## Sheet: Table S1
Table S1. List of 734 genes associated with Type 2 Diabetes
Gene ID	Gene symbol	Gene name
144402	CPNE8	Copine 8
23051	ZHX3	Zinc Fingers And Homeoboxes 3
4026	LPP	Lim Domain Containing Preferred Translocation Partner In Lipoma
775	CACNA1C	Calcium Voltage-Gated Channel Subunit Alpha1 C
57061	HYMAI	Hydatidiform Mole Associated And Imprinted
23499	MACF1	Microtubule Actin Crosslinking Factor 1
3479	IGF1	Insulin Like Growth Factor 1
144348	ZNF664	Zinc Finger Protein 664
81532	MOB2	Mob Kinase Activator 2
51074	APIP	Apaf1 Interacting Protein
4160	MC4R	Melanocortin 4 Receptor
29116	MYLIP	Myosin Regulatory Light Chain Interacting Protein
6927	HNF1A	Hnf1 Homeobox A
3630	INS	Insulin
2997	GYS1	Glycogen Synthase 1
21638	C6orf204	Cep85L
84327	ZBED3	Zinc Finger Bed-Type Containing 3
132332	TMEM155	Transmembrane Protein 155
5770	PTPN1	Protein Tyrosine Phosphatase Non-Receptor Type 1
8462	KLF11	Kruppel Like Factor 11
440699	LRRC52	Leucine Rich Repeat Containing 52
10644	IGF2BP2	Insulin Like Growth Factor 2 Mrna Binding Protein 2
4544	MTNR1B	Melatonin Receptor 1B
7088	TLE1	Tle Family Member 1, Transcriptional Corepressor
121601	ANO4	Anoctamin 4
138639	PTPDC1	Protein Tyrosine Phosphatase Domain Containing 1
79190	IRX6	Iroquois Homeobox 6
3992	FADS1	Fatty Acid Desaturase 1
3087	HHEX	Hematopoietically Expressed Homeobox
10018	BCL2L11	Bcl2 Like 11
17344	URB1	Urb1
3586	IL10	Interleukin 10
10743	RAI1	Retinoic Acid Induced 1
84823	LMNB2	Lamin B2
169026	SLC30A8	Solute Carrier Family 30 Member 8
3375	IAPP	Islet Amyloid Polypeptide
4967	OGDH	Oxoglutarate Dehydrogenase
79068	FTO	Fto Alpha-Ketoglutarate Dependent Dioxygenase
10562	OLFM4	Olfactomedin 4
9348	NDST3	N-Deacetylase And N-Sulfotransferase 3
208	AKT2	Akt Serine/Threonine Kinase 2
8633	UNC5C	Unc-5 Netrin Receptor C
2627	GATA6	Gata Binding Protein 6
3651	PDX1	Pancreatic And Duodenal Homeobox 1
3170	FOXA2	Forkhead Box A2
10555	AGPAT2	1-Acylglycerol-3-Phosphate O-Acyltransferase 2
94241	TP53INP1	Tumor Protein P53 Inducible Nuclear Protein 1
387103	CENPW	Centromere Protein W
7103	TSPAN8	Tetraspanin 8
11281	POU6F2	Pou Class 6 Homeobox 2
63892	THADA	Thada Armadillo Repeat Containing
10363	HMG20A	High Mobility Group 20A
23456	ABCB10	Atp Binding Cassette Subfamily B Member 10
169792	GLIS3	Glis Family Zinc Finger 3
2645	GCK	Glucokinase
150	ADRA2A	Adrenoceptor Alpha 2A
56999	ADAMTS9	Adam Metallopeptidase With Thrombospondin Type 1 Motif 9
29942	PURG	Purine Rich Element Binding Protein G
3667	IRS1	Insulin Receptor Substrate 1
23140	ZZEF1	Zinc Finger Zz-Type And Ef-Hand Domain Containing 1
111	ADCY5	Adenylate Cyclase 5
2180	ACSL1	Acyl-Coa Synthetase Long Chain Family Member 1
55089	SLC38A4	Solute Carrier Family 38 Member 4
286	ANK1	Ankyrin 1
2113	ETS1	Ets Proto-Oncogene 1, Transcription Factor
2646	GCKR	Glucokinase Regulator
3570	IL6R	Interleukin 6 Receptor
5468	PPARG	Peroxisome Proliferator Activated Receptor Gamma
85461	TANC1	Tetratricopeptide Repeat, Ankyrin Repeat And Coiled-Coil Containing 1
7021	TFAP2B	Transcription Factor Ap-2 Beta
3172	HNF4A	Hepatocyte Nuclear Factor 4 Alpha
222234	FAM185A	Family With Sequence Similarity 185 Member A
2043	EPHA4	Eph Receptor A4
116985	ARAP1	Arfgap With Rhogap Domain, Ankyrin Repeat And Ph Domain 1
1056	CEL	Carboxyl Ester Lipase
4163	MCC	Mcc Regulator Of Wnt Signaling Pathway
10253	SPRY2	Sprouty Rtk Signaling Antagonist 2
4846	NOS3	Nitric Oxide Synthase 3
80778	ZNF34	Zinc Finger Protein 34
9415	FADS2	Fatty Acid Desaturase 2
3119	HLA-DQB1	Major Histocompatibility Complex, Class Ii, Dq Beta 1
57118	CAMK1D	Calcium/Calmodulin Dependent Protein Kinase Id
136259	KLF14	Kruppel Like Factor 14
2696	GIPR	Gastric Inhibitory Polypeptide Receptor
19441	MINA	Myc Induced Nuclear Antigen
6745	SSR1	Signal Sequence Receptor Subunit 1
221692	PHACTR1	Phosphatase And Actin Regulator 1
22984	PHF15	Phd Finger Protein 15
79191	IRX3	Iroquois Homeobox 3
5325	PLAGL1	Plag1 Like Zinc Finger 1
6137	RPL13	Ribosomal Protein L13
29252	KLHDC5	Kelch Domain Containing 5
25143	NHEDC2	Na+/H+ Exchanger Domain Containing 2
2122	MECOM	Mds1 And Evi1 Complex Locus
26580	BSCL2	Bscl2 Lipid Droplet Biogenesis Associated, Seipin
3953	LEPR	Leptin Receptor
5629	PROX1	Prospero Homeobox 1
6236	RRAD	Rrad, Ras Related Glycolysis Inhibitor And Calcium Channel Regulator
2638	GC	Gc Vitamin D Binding Protein
11124	FAF1	Fas Associated Factor 1
57818	G6PC2	Glucose-6-Phosphatase Catalytic Subunit 2
7124	TNF	Tumor Necrosis Factor
3643	INSR	Insulin Receptor
8872	CDC123	Cell Division Cycle 123
7325	UBE2E2	Ubiquitin Conjugating Enzyme E2 E2
6928	HNF1B	Hnf1 Homeobox B
728489	DNLZ	Dnl-Type Zinc Finger
9903	KLHL21	Kelch Like Family Member 21
4023	LPL	Lipoprotein Lipase
1993	ELAVL2	Elav Like Rna Binding Protein 2
6934	TCF7L2	Transcription Factor 7 Like 2
23161	SNX13	Sorting Nexin 13
5167	ENPP1	Ectonucleotide Pyrophosphatase/Phosphodiesterase 1
6514	SLC2A2	Solute Carrier Family 2 Member 2
57178	ZMIZ1	Zinc Finger Miz-Type Containing 1
894	CCND2	Cyclin D2
5295	PIK3R1	Phosphoinositide-3-Kinase Regulatory Subunit 1
155	ADRB3	Adrenoceptor Beta 3
6774	STAT3	Signal Transducer And Activator Of Transcription 3
11132	CAPN10	Calpain 10
147372	CCBE1	Collagen And Calcium Binding Egf Domains 1
10951	CBX1	Chromobox 1
5460	POU5F1	Pou Class 5 Homeobox 1
383	ARG1	Arginase 1
84164	ASCC2	Activating Signal Cointegrator 1 Complex Subunit 2
5445	PON2	Paraoxonase 2
84456	L3MBTL3	L3Mbtl Histone Methyl-Lysine Binding Protein 3
8894	EIF2S2	Eukaryotic Translation Initiation Factor 2 Subunit Beta
54622	ARL15	Adp Ribosylation Factor Like Gtpase 15
1607	DGKB	Diacylglycerol Kinase Beta
26276	VPS33B	Vps33B Late Endosome And Lysosome Associated
2642	GCGR	Glucagon Receptor
4853	NOTCH2	Notch Receptor 2
59338	PLEKHA1	Pleckstrin Homology Domain Containing A1
53335	BCL11A	Baf Chromatin Remodeling Complex Subunit Bcl11A
2099	ESR1	Estrogen Receptor 1
50964	SOST	Sclerostin
57794	SUGP1	Surp And G-Patch Domain Containing 1
7091	TLE4	Tle Family Member 4, Transcriptional Corepressor
4760	NEUROD1	Neuronal Differentiation 1
8660	IRS2	Insulin Receptor Substrate 2
493856	CISD2	Cdgsh Iron Sulfur Domain 2
5144	PDE4D	Phosphodiesterase 4D
7352	UCP3	Uncoupling Protein 3
4000	LMNA	Lamin A/C
28368	C16orf68	Chromosome 16 Open Reading Frame 68
9745	ZNF536	Zinc Finger Protein 536
4049	LTA	Lymphotoxin Alpha
154	ADRB2	Adrenoceptor Beta 2
1030	CDKN2B	Cyclin Dependent Kinase Inhibitor 2B
55206	SBNO1	Strawberry Notch Homolog 1
117583	PARD3B	Par-3 Family Cell Polarity Regulator Beta
1029	CDKN2A	Cyclin Dependent Kinase Inhibitor 2A
3767	KCNJ11	Potassium Inwardly Rectifying Channel Subfamily J Member 11
2903	GRIN2A	Glutamate Ionotropic Receptor Nmda Type Subunit 2A
6833	ABCC8	Atp Binding Cassette Subfamily C Member 8
79722	ANKRD55	Ankyrin Repeat Domain 55
4609	MYC	Myc Proto-Oncogene, Bhlh Transcription Factor
2888	GRB14	Growth Factor Receptor Bound Protein 14
285605	DTWD2	Dtw Domain Containing 2
2169	FABP2	Fatty Acid Binding Protein 2
221895	JAZF1	Jazf Zinc Finger 1
2200	FBN1	Fibrillin 1
3625	INHBB	Inhibin Subunit Beta B
1504	CTRB1	Chymotrypsinogen B1
6229	RPS24	Ribosomal Protein S24
140902	R3HDML	R3H Domain Containing Like
4296	MAP3K11	Mitogen-Activated Protein Kinase Kinase Kinase 11
54469	ZFAND6	Zinc Finger An1-Type Containing 6
4214	MAP3K1	Mitogen-Activated Protein Kinase Kinase Kinase 1
673	BRAF	B-Raf Proto-Oncogene, Serine/Threonine Kinase
1852	DUSP9	Dual Specificity Phosphatase 9
256297	PTF1A	Pancreas Associated Transcription Factor 1A
54901	CDKAL1	Cdk5 Regulatory Subunit Associated Protein 1 Like 1
54984	PINX1	Pin2 (Terf1) Interacting Telomerase Inhibitor 1
5506	PPP1R3A	Protein Phosphatase 1 Regulatory Subunit 3A
10544	PROCR	Protein C Receptor
9451	EIF2AK3	Eukaryotic Translation Initiation Factor 2 Alpha Kinase 3
3569	IL6	Interleukin 6
26836	SLC38A11	Solute Carrier Family 38, Member 11
3574	IL7	Interleukin 7
6049	RNF6	Ring Finger Protein 6
56034	PDGFC	Platelet Derived Growth Factor C
54567	DLL4	Delta Like Canonical Notch Ligand 4
127018	LYPLAL1	Lysophospholipase Like 1
3784	KCNQ1	Potassium Voltage-Gated Channel Subfamily Q Member 1
201799	TMEM154	Transmembrane Protein 154
8091	HMGA2	High Mobility Group At-Hook 2
5937	RBMS1	Rna Binding Motif Single Stranded Interacting Protein 1
145741	C2CD4A	C2 Calcium Dependent Domain Containing 4A
10144	FAM13A	Family With Sequence Similarity 13 Member A
7351	UCP2	Uncoupling Protein 2
7466	WFS1	Wolframin Er Transmembrane Glycoprotein
7421	VDR	Vitamin D Receptor
1636	ACE	Angiotensin I Converting Enzyme
5467	PPARD	Peroxisome Proliferator Activated Receptor Delta
3156	HMGCR	3-Hydroxy-3-Methylglutaryl-Coa Reductase
4313	MMP2	Matrix Metallopeptidase 2
947	CD34	Cd34 Molecule
6690	SPINK1	Serine Peptidase Inhibitor Kazal Type 1
1906	EDN1	Endothelin 1
2936	GSR	Glutathione-Disulfide Reductase
494335	MIR423	Microrna 423
3636	INPPL1	Inositol Polyphosphate Phosphatase Like 1
8972	MGAM	Maltase-Glucoamylase
406913	MIR126	Microrna 126
8471	IRS4	Insulin Receptor Substrate 4
3654	IRAK1	Interleukin 1 Receptor Associated Kinase 1
7318	MSBP1	Minisatellite Binding Protein 1
5563	PRKAA2	Protein Kinase Amp-Activated Catalytic Subunit Alpha 2
2678	GGT1	Gamma-Glutamyltransferase 1
1535	CYBA	Cytochrome B-245 Alpha Chain
9332	CD163	Cd163 Molecule
406938	MIR146A	Microrna 146A
3791	KDR	Kinase Insert Domain Receptor
60674	GAS5	Growth Arrest Specific 5
5539	PPY	Pancreatic Polypeptide
9882	TBC1D4	Tbc1 Domain Family Member 4
5728	PTEN	Phosphatase And Tensin Homolog
9518	GDF15	Growth Differentiation Factor 15
2673	GFPT1	Glutamine--Fructose-6-Phosphate Transaminase 1
3162	HMOX1	Heme Oxygenase 1
2033	EP300	E1A Binding Protein P300
4843	NOS2	Nitric Oxide Synthase 2
2321	FLT1	Fms Related Receptor Tyrosine Kinase 1
51141	INSIG2	Insulin Induced Gene 2
57761	TRIB3	Tribbles Pseudokinase 3
5175	PECAM1	Platelet And Endothelial Cell Adhesion Molecule 1
6425	SFRP5	Secreted Frizzled Related Protein 5
6648	SOD2	Superoxide Dismutase 2
4615	MYD88	Myd88 Innate Immune Signal Transduction Adaptor
4314	MMP3	Matrix Metallopeptidase 3
632	BGLAP	Bone Gamma-Carboxyglutamate Protein
55600	ITLN1	Intelectin 1
7189	TRAF6	Tnf Receptor Associated Factor 6
406937	MIR145	Microrna 145
4040	LRP6	Ldl Receptor Related Protein 6
79047	KCTD15	Potassium Channel Tetramerization Domain Containing 15
6390	SDHB	Succinate Dehydrogenase Complex Iron Sulfur Subunit B
80339	PNPLA3	Patatin Like Phospholipase Domain Containing 3
5465	PPARA	Peroxisome Proliferator Activated Receptor Alpha
145264	SERPINA12	Serpin Family A Member 12
5078	PAX4	Paired Box 4
240	ALOX5	Arachidonate 5-Lipoxygenase
114548	NLRP3	Nlr Family Pyrin Domain Containing 3
7276	TTR	Transthyretin
51129	ANGPTL4	Angiopoietin Like 4
3952	LEP	Leptin
2194	FASN	Fatty Acid Synthase
541472	IL6-AS1	Il6 Antisense Rna 1
10135	NAMPT	Nicotinamide Phosphoribosyltransferase
60481	ELOVL5	Elovl Fatty Acid Elongase 5
5020	OXT	Oxytocin/Neurophysin I Prepropeptide
1544	CYP1A2	Cytochrome P450 Family 1 Subfamily A Member 2
6464	SHC1	Shc Adaptor Protein 1
3175	ONECUT1	One Cut Homeobox 1
4317	MMP8	Matrix Metallopeptidase 8
259	AMBP	Alpha-1-Microglobulin/Bikunin Precursor
2303	FOXC2	Forkhead Box C2
1565	CYP2D6	Cytochrome P450 Family 2 Subfamily D Member 6
5950	RBP4	Retinol Binding Protein 4
5579	PRKCB	Protein Kinase C Beta
2944	GSTM1	Glutathione S-Transferase Mu 1
1557	CYP2C19	Cytochrome P450 Family 2 Subfamily C Member 19
4842	NOS1	Nitric Oxide Synthase 1
5617	PRL	Prolactin
10062	NR1H3	Nuclear Receptor Subfamily 1 Group H Member 3
7839	LEPQTL1	Leptin, Serum Levels Of
9619	ABCG1	Atp Binding Cassette Subfamily G Member 1
3481	IGF2	Insulin Like Growth Factor 2
1991	ELANE	Elastase, Neutrophil Expressed
5919	RARRES2	Retinoic Acid Receptor Responder 2
4035	LRP1	Ldl Receptor Related Protein 1
4524	MTHFR	Methylenetetrahydrofolate Reductase
114899	C1QTNF3	C1Q And Tnf Related 3
1594	CYP27B1	Cytochrome P450 Family 27 Subfamily B Member 1
4012	LNPEP	Leucyl And Cystinyl Aminopeptidase
50608	LINC01370	Long Intergenic Non-Protein Coding Rna 1370
4669	NAGLU	N-Acetyl-Alpha-Glucosaminidase
50943	FOXP3	Forkhead Box P3
2168	FABP1	Fatty Acid Binding Protein 1
2998	GYS2	Glycogen Synthase 2
6402	SELL	Selectin L
5327	PLAT	Plasminogen Activator, Tissue Type
8682	PEA15	Proliferation And Apoptosis Adaptor Protein 15
4018	LPA	Lipoprotein(A)
8600	TNFSF11	Tnf Superfamily Member 11
2690	GHR	Growth Hormone Receptor
5697	PYY	Peptide Yy
29881	NPC1L1	Npc1 Like Intracellular Cholesterol Transporter 1
51548	SIRT6	Sirtuin 6
10911	UTS2	Urotensin 2
3551	IKBKB	Inhibitor Of Nuclear Factor Kappa B Kinase Subunit Beta
1728	NQO1	Nad(P)H Quinone Dehydrogenase 1
1803	DPP4	Dipeptidyl Peptidase 4
4879	NPPB	Natriuretic Peptide B
345	APOC3	Apolipoprotein C3
6647	SOD1	Superoxide Dismutase 1
5320	PLA2G2A	Phospholipase A2 Group Iia
406919	MIR130A	Microrna 130A
5360	PLTP	Phospholipid Transfer Protein
3516	RBPJ	Recombination Signal Binding Protein For Immunoglobulin Kappa J Region
27329	ANGPTL3	Angiopoietin Like 3
151306	GPBAR1	G Protein-Coupled Bile Acid Receptor 1
1493	CTLA4	Cytotoxic T-Lymphocyte Associated Protein 4
348	APOE	Apolipoprotein E
7350	UCP1	Uncoupling Protein 1
217	ALDH2	Aldehyde Dehydrogenase 2 Family Member
9807	IP6K1	Inositol Hexakisphosphate Kinase 1
718	C3	Complement C3
1385	CREB1	Camp Responsive Element Binding Protein 1
5444	PON1	Paraoxonase 1
50674	NEUROG3	Neurogenin 3
3484	IGFBP1	Insulin Like Growth Factor Binding Protein 1
1649	DDIT3	Dna Damage Inducible Transcript 3
627	BDNF	Brain Derived Neurotrophic Factor
3958	LGALS3	Galectin 3
6649	SOD3	Superoxide Dismutase 3
1589	CYP21A2	Cytochrome P450 Family 21 Subfamily A Member 2
3458	IFNG	Interferon Gamma
6462	SHBG	Sex Hormone Binding Globulin
407008	MIR223	Microrna 223
2171	FABP5	Fatty Acid Binding Protein 5
19	ABCA1	Atp Binding Cassette Subfamily A Member 1
56729	RETN	Resistin
252995	FNDC5	Fibronectin Type Iii Domain Containing 5
123	PLIN2	Perilipin 2
3565	IL4	Interleukin 4
590	BCHE	Butyrylcholinesterase
9563	H6PD	Hexose-6-Phosphate Dehydrogenase/Glucose 1-Dehydrogenase
596	BCL2	Bcl2 Apoptosis Regulator
6515	SLC2A3	Solute Carrier Family 2 Member 3
9365	KL	Klotho
4982	TNFRSF11B	Tnf Receptor Superfamily Member 11B
407018	MIR27A	Microrna 27A
948	CD36	Cd36 Molecule
563	AZGP1	Alpha-2-Glycoprotein 1, Zinc-Binding
2247	FGF2	Fibroblast Growth Factor 2
1191	CLU	Clusterin
4627	MYH9	Myosin Heavy Chain 9
6387	CXCL12	C-X-C Motif Chemokine Ligand 12
3929	LBP	Lipopolysaccharide Binding Protein
6343	SCT	Secretin
1844	DUSP2	Dual Specificity Phosphatase 2
5106	PCK2	Phosphoenolpyruvate Carboxykinase 2, Mitochondrial
9388	LIPG	Lipase G, Endothelial Type
3099	HK2	Hexokinase 2
79071	ELOVL6	Elovl Fatty Acid Elongase 6
284207	METRNL	Meteorin Like, Glial Cell Differentiation Regulator
967	CD63	Cd63 Molecule
8654	PDE5A	Phosphodiesterase 5A
5599	MAPK8	Mitogen-Activated Protein Kinase 8
100048912	CDKN2B-AS1	Cdkn2B Antisense Rna 1
3480	IGF1R	Insulin Like Growth Factor 1 Receptor
51738	GHRL	Ghrelin And Obestatin Prepropeptide
3991	LIPE	Lipase E, Hormone Sensitive Type
3383	ICAM1	Intercellular Adhesion Molecule 1
6233	RPS27A	Ribosomal Protein S27A
7057	THBS1	Thrombospondin 1
857	CAV1	Caveolin 1
132789	GNPDA2	Glucosamine-6-Phosphate Deaminase 2
1543	CYP1A1	Cytochrome P450 Family 1 Subfamily A Member 1
7137	TNNI3	Troponin I3, Cardiac Type
7133	TNFRSF1B	Tnf Receptor Superfamily Member 1B
406935	MIR143	Microrna 143
338	APOB	Apolipoprotein B
5602	MAPK10	Mitogen-Activated Protein Kinase 10
1431	CS	Citrate Synthase
231	AKR1B1	Aldo-Keto Reductase Family 1 Member B
1734	DIO2	Iodothyronine Deiodinase 2
183	AGT	Angiotensinogen
54704	PDP1	Pyruvate Dehyrogenase Phosphatase Catalytic Subunit 1
64223	MLST8	Mtor Associated Protein, Lst8 Homolog
2695	GIP	Gastric Inhibitory Polypeptide
8862	APLN	Apelin
1471	CST3	Cystatin C
1116	CHI3L1	Chitinase 3 Like 1
55244	SLC47A1	Solute Carrier Family 47 Member 1
9607	CARTPT	Cart Prepropeptide
5069	PAPPA	Pappalysin 1
1401	CRP	C-Reactive Protein
7941	PLA2G7	Phospholipase A2 Group Vii
3875	KRT18	Keratin 18
3091	HIF1A	Hypoxia Inducible Factor 1 Subunit Alpha
5580	PRKCD	Protein Kinase C Delta
6517	SLC2A4	Solute Carrier Family 2 Member 4
8651	SOCS1	Suppressor Of Cytokine Signaling 1
9404	LPXN	Leupaxin
406947	MIR155	Microrna 155
5805	PTS	6-Pyruvoyltetrahydropterin Synthase
6414	SELENOP	Selenoprotein P
375704	ENHO	Energy Homeostasis Associated
110121472	LOC110121472	Vista Enhancer Hs1980
2950	GSTP1	Glutathione S-Transferase Pi 1
5562	PRKAA1	Protein Kinase Amp-Activated Catalytic Subunit Alpha 1
83854	ANGPTL6	Angiopoietin Like 6
1080	CFTR	Cf Transmembrane Conductance Regulator
1071	CETP	Cholesteryl Ester Transfer Protein
344	APOC2	Apolipoprotein C2
4547	MTTP	Microsomal Triglyceride Transfer Protein
3576	CXCL8	C-X-C Motif Chemokine Ligand 8
5798	PTPRN	Protein Tyrosine Phosphatase Receptor Type N
406906	MIR122	Microrna 122
7486	WRN	Wrn Recq Like Helicase
5771	PTPN2	Protein Tyrosine Phosphatase Non-Receptor Type 2
4968	OGG1	8-Oxoguanine Dna Glycosylase
2740	GLP1R	Glucagon Like Peptide 1 Receptor
5611	DNAJC3	Dnaj Heat Shock Protein Family (Hsp40) Member C3
406989	MIR206	Microrna 206
6288	SAA1	Serum Amyloid A1
145957	NRG4	Neuregulin 4
32526	AHI1-DT	Ahi1 Divergent Transcript
64240	ABCG5	Atp Binding Cassette Subfamily G Member 5
3827	KNG1	Kininogen 1
846	CASR	Calcium Sensing Receptor
6401	SELE	Selectin E
5087	PBX1	Pbx Homeobox 1
1268	CNR1	Cannabinoid Receptor 1
7391	USF1	Upstream Transcription Factor 1
860	RUNX2	Runx Family Transcription Factor 2
440503	PLIN5	Perilipin 5
7419	MT-CO1	Mitochondrially Encoded Cytochrome C Oxidase I
9971	NR1H4	Nuclear Receptor Subfamily 1 Group H Member 4
9965	FGF19	Fibroblast Growth Factor 19
3557	IL1RN	Interleukin 1 Receptor Antagonist
40814	PDZRN3-AS1	Pdzrn3 Antisense Rna 1
4159	MC3R	Melanocortin 3 Receptor
406936	MIR144	Microrna 144
4780	NFE2L2	Nuclear Factor, Erythroid 2 Like 2
51094	ADIPOR1	Adiponectin Receptor 1
4899	NRF1	Nuclear Respiratory Factor 1
2908	NR3C1	Nuclear Receptor Subfamily 3 Group C Member 1
7056	THBD	Thrombomodulin
5286	PIK3C2A	Phosphatidylinositol-4-Phosphate 3-Kinase Catalytic Subunit Type 2 Alpha
56938	ARNTL2	Aryl Hydrocarbon Receptor Nuclear Translocator Like 2
3240	HP	Haptoglobin
4988	OPRM1	Opioid Receptor Mu 1
3605	IL17A	Interleukin 17A
1586	CYP17A1	Cytochrome P450 Family 17 Subfamily A Member 1
139760	GPR119	G Protein-Coupled Receptor 119
407026	MIR29C	Microrna 29C
22796	COG2	Component Of Oligomeric Golgi Complex 2
7099	TLR4	Toll Like Receptor 4
5406	PNLIP	Pancreatic Lipase
2806	GOT2	Glutamic-Oxaloacetic Transaminase 2
2475	MTOR	Mechanistic Target Of Rapamycin Kinase
5092	PCBD1	Pterin-4 Alpha-Carbinolamine Dehydratase 1
3627	CXCL10	C-X-C Motif Chemokine Ligand 10
2660	MSTN	Myostatin
10891	PPARGC1A	Pparg Coactivator 1 Alpha
5054	SERPINE1	Serpin Family E Member 1
3077	HFE	Homeostatic Iron Regulator
1588	CYP19A1	Cytochrome P450 Family 19 Subfamily A Member 1
6580	SLC22A1	Solute Carrier Family 22 Member 1
8639	AOC3	Amine Oxidase Copper Containing 3
406952	MIR17	Microrna 17
8398	PLA2G6	Phospholipase A2 Group Vi
7412	VCAM1	Vascular Cell Adhesion Molecule 1
2170	FABP3	Fatty Acid Binding Protein 3
376497	SLC27A1	Solute Carrier Family 27 Member 1
1490	CCN2	Cellular Communication Network Factor 2
6352	CCL5	C-C Motif Chemokine Ligand 5
7157	TP53	Tumor Protein P53
27035	NOX1	Nadph Oxidase 1
153	ADRB1	Adrenoceptor Beta 1
645638	WFDC21P	Wap Four-Disulfide Core Domain 21, Pseudogene
22933	SIRT2	Sirtuin 2
5565	PRKAB2	Protein Kinase Amp-Activated Non-Catalytic Subunit Beta 2
54106	TLR9	Toll Like Receptor 9
52	ACP1	Acid Phosphatase 1
116519	APOA5	Apolipoprotein A5
3123	HLA-DRB1	Major Histocompatibility Complex, Class Ii, Dr Beta 1
842	CASP9	Caspase 9
1813	DRD2	Dopamine Receptor D2
847	CAT	Catalase
4353	MPO	Myeloperoxidase
10724	OGA	O-Glcnacase
3990	LIPC	Lipase C, Hepatic Type
6403	SELP	Selectin P
2641	GCG	Glucagon
2820	GPD2	Glycerol-3-Phosphate Dehydrogenase 2
4056	G6PC1	Glucose-6-Phosphatase Catalytic Subunit 1
2167	FABP4	Fatty Acid Binding Protein 4
6319	SCD	Stearoyl-Coa Desaturase
79602	ADIPOR2	Adiponectin Receptor 2
207	AKT1	Akt Serine/Threonine Kinase 1
32	ACACB	Acetyl-Coa Carboxylase Beta
7376	NR1H2	Nuclear Receptor Subfamily 1 Group H Member 2
8694	DGAT1	Diacylglycerol O-Acyltransferase 1
7132	TNFRSF1A	Tnf Receptor Superfamily Member 1A
133	ADM	Adrenomedullin
10226	PLIN3	Perilipin 3
1234	CCR5	C-C Motif Chemokine Receptor 5 (Gene/Pseudogene)
6696	SPP1	Secreted Phosphoprotein 1
64241	ABCG8	Atp Binding Cassette Subfamily G Member 8
2147	F2	Coagulation Factor Ii, Thrombin
336	APOA2	Apolipoprotein A2
197	AHSG	Alpha 2-Hs Glycoprotein
5743	PTGS2	Prostaglandin-Endoperoxide Synthase 2
5564	PRKAB1	Protein Kinase Amp-Activated Non-Catalytic Subunit Beta 1
567	B2M	Beta-2-Microglobulin
2878	GPX3	Glutathione Peroxidase 3
4973	OLR1	Oxidized Low Density Lipoprotein Receptor 1
4041	LRP5	Ldl Receptor Related Protein 5
23564	DDAH2	Dimethylarginine Dimethylaminohydrolase 2
5105	PCK1	Phosphoenolpyruvate Carboxykinase 1
6590	SLPI	Secretory Leukocyte Peptidase Inhibitor
177	AGER	Advanced Glycosylation End-Product Specific Receptor
6524	SLC5A2	Solute Carrier Family 5 Member 2
1499	CTNNB1	Catenin Beta 1
875	CBS	Cystathionine Beta-Synthase
4282	MIF	Macrophage Migration Inhibitory Factor
2688	GH1	Growth Hormone 1
4790	NFKB1	Nuclear Factor Kappa B Subunit 1
23411	SIRT1	Sirtuin 1
64805	P2RY12	Purinergic Receptor P2Y12
1559	CYP2C9	Cytochrome P450 Family 2 Subfamily C Member 9
3553	IL1B	Interleukin 1 Beta
5972	REN	Renin
7450	VWF	Von Willebrand Factor
3606	IL18	Interleukin 18
4852	NPY	Neuropeptide Y
2572	GAD2	Glutamate Decarboxylase 2
1571	CYP2E1	Cytochrome P450 Family 2 Subfamily E Member 1
3482	IGF2R	Insulin Like Growth Factor 2 Receptor
26291	FGF21	Fibroblast Growth Factor 21
3931	LCAT	Lecithin-Cholesterol Acyltransferase
337	APOA4	Apolipoprotein A4
5443	POMC	Proopiomelanocortin
3290	HSD11B1	Hydroxysteroid 11-Beta Dehydrogenase 1
6750	SST	Somatostatin
55908	ANGPTL8	Angiopoietin Like 8
3934	LCN2	Lipocalin 2
59272	ACE2	Angiotensin I Converting Enzyme 2
1019	CDK4	Cyclin Dependent Kinase 4
185	AGTR1	Angiotensin Ii Receptor Type 1
3486	IGFBP3	Insulin Like Growth Factor Binding Protein 3
213	ALB	Albumin
1374	CPT1A	Carnitine Palmitoyltransferase 1A
7840	ALMS1	Alms1 Centrosome And Basal Body Associated Protein
57817	HAMP	Hepcidin Antimicrobial Peptide
6720	SREBF1	Sterol Regulatory Element Binding Transcription Factor 1
3416	IDE	Insulin Degrading Enzyme
462	SERPINC1	Serpin Family C Member 1
8788	DLK1	Delta Like Non-Canonical Notch Ligand 1
2152	F3	Coagulation Factor Iii, Tissue Factor
64127	NOD2	Nucleotide Binding Oligomerization Domain Containing 2
3762	KCNJ5	Potassium Inwardly Rectifying Channel Subfamily J Member 5
5478	PPIA	Peptidylprolyl Isomerase A
335	APOA1	Apolipoprotein A1
5806	PTX3	Pentraxin 3
23308	ICOSLG	Inducible T Cell Costimulator Ligand
23175	LPIN1	Lipin 1
2309	FOXO3	Forkhead Box O3
885	CCK	Cholecystokinin
100188782	NIDDM4	Diabetes Mellitus
55829	SELENOS	Selenoprotein S
84666	RETNLB	Resistin Like Beta
7422	VEGFA	Vascular Endothelial Growth Factor A
6721	SREBF2	Sterol Regulatory Element Binding Transcription Factor 2
5820	PVT1	Pvt1 Oncogene
2876	GPX1	Glutathione Peroxidase 1
8863	PER3	Period Circadian Regulator 3
949	SCARB1	Scavenger Receptor Class B Member 1
56606	SLC2A9	Solute Carrier Family 2 Member 9
7040	TGFB1	Transforming Growth Factor Beta 1
7037	TFRC	Transferrin Receptor
3159	HMGA1	High Mobility Group At-Hook 1
2520	GAST	Gastrin
4922	NTS	Neurotensin
724027	MIR657	Microrna 657
338872	C1QTNF9	C1Q And Tnf Related 9
9021	SOCS3	Suppressor Of Cytokine Signaling 3
488	ATP2A2	Atpase Sarcoplasmic/Endoplasmic Reticulum Ca2+ Transporting 2
23788	MTCH2	Mitochondrial Carrier 2
7076	TIMP1	Timp Metallopeptidase Inhibitor 1
7045	TGFBI	Transforming Growth Factor Beta Induced
133522	PPARGC1B	Pparg Coactivator 1 Beta
367	AR	Androgen Receptor
1033	CDKN3	Cyclin Dependent Kinase Inhibitor 3
2571	GAD1	Glutamate Decarboxylase 1
255738	PCSK9	Proprotein Convertase Subtilisin/Kexin Type 9
51083	GAL	Galanin And Gmap Prepropeptide
7455	MT-ND1	Mitochondrially Encoded Nadh:Ubiquinone Oxidoreductase Core Subunit 1
26060	APPL1	Adaptor Protein, Phosphotyrosine Interacting With Ph Domain And Leucine Zipper 1
2157	F8	Coagulation Factor Viii
2056	EPO	Erythropoietin
43	ACHE	Acetylcholinesterase (Cartwright Blood Group)
2932	GSK3B	Glycogen Synthase Kinase 3 Beta
1356	CP	Ceruloplasmin
3554	IL1R1	Interleukin 1 Receptor Type 1
2308	FOXO1	Forkhead Box O1
2875	GPT	Glutamic--Pyruvic Transaminase
5166	PDK4	Pyruvate Dehydrogenase Kinase 4
6347	CCL2	C-C Motif Chemokine Ligand 2
406910	MIR125A	Microrna 125A
55937	APOM	Apolipoprotein M
10628	TXNIP	Thioredoxin Interacting Protein
54496	PRMT7	Protein Arginine Methyltransferase 7
959	CD40LG	Cd40 Ligand
26503	SLC17A5	Solute Carrier Family 17 Member 5
3082	HGF	Hepatocyte Growth Factor
4312	MMP1	Matrix Metallopeptidase 1
3117	HLA-DQA1	Major Histocompatibility Complex, Class Ii, Dq Alpha 1
9572	NR1D1	Nuclear Receptor Subfamily 1 Group D Member 1
1576	CYP3A4	Cytochrome P450 Family 3 Subfamily A Member 4
6810	STX4	Syntaxin 4
407021	MIR29A	Microrna 29A
35	ACADS	Acyl-Coa Dehydrogenase Short Chain
11317	RBPJL	Recombination Signal Binding Protein For Immunoglobulin Kappa J Region Like
7098	TLR3	Toll Like Receptor 3
308	ANXA5	Annexin A5
1376	CPT2	Carnitine Palmitoyltransferase 2
6513	SLC2A1	Solute Carrier Family 2 Member 1
114897	C1QTNF1	C1Q And Tnf Related 1
8074	FGF23	Fibroblast Growth Factor 23
57104	PNPLA2	Patatin Like Phospholipase Domain Containing 2
9479	MAPK8IP1	Mitogen-Activated Protein Kinase 8 Interacting Protein 1
2784	GNB3	G Protein Subunit Beta 3
551	AVP	Arginine Vasopressin
285	ANGPT2	Angiopoietin 2
3146	HMGB1	High Mobility Group Box 1
5140	PDE3B	Phosphodiesterase 3B
6198	RPS6KB1	Ribosomal Protein S6 Kinase B1
4318	MMP9	Matrix Metallopeptidase 9
142	PARP1	Poly(Adp-Ribose) Polymerase 1
5346	PLIN1	Perilipin 1
3039	HBA1	Hemoglobin Subunit Alpha 1
55971	BAIAP2L1	Bar/Imd Domain Containing Adaptor Protein 2 Like 1
9370	ADIPOQ	Adiponectin, C1Q And Collagen Domain Containing
150280	HORMAD2	Horma Domain Containing 2
64377	CHST8	Carbohydrate Sulfotransferase 8
28566	C9ORF138	Chromosome 9 Open Reading Frame 138
91433	RCCD1	Rcc1 Domain Containing 1
3087	HHEX	Hematopoietically Expressed Homeobox
1845	DUSP3	Dual Specificity Phosphatase 3
25438	SGK223	Sugen Kinase 223
22802	CLCA4	Chloride Channel Accessory 4
390191	OR5B12	Olfactory Receptor Family 5 Subfamily B Member 12
16925	CENTD2	Centaurin, Delta 2
56172	ANKH	Ankh Inorganic Pyrophosphate Transport Regulator
20525831	HOMA	Helicobacter Pylori
6482	ST3GAL1	St3 Beta-Galactoside Alpha-2,3-Sialyltransferase 1
6239	RREB1	Ras Responsive Element Binding Protein 1
26745	FLJ37549	Zinc Finger Protein
9237	PPARGC1	Pparg Coactivator 1 Alpha
25474	FLJ10094	Ecto-Nadph Oxidase Disulfide-Thiol Exchanger 1
4154	MBNL1	Muscleblind Like Splicing Regulator 1
9055	PRC1	Protein Regulator Of Cytokinesis 1
114881	OSBPL7	Oxysterol Binding Protein Like 7
51479	ANKFY1	Ankyrin Repeat And Fyve Domain Containing 1
10116	POU5F1-TCF19	Pou Domain Protein
23519	FAM241B	Family With Sequence Similarity 241 Member B
3995	FADS3	Fatty Acid Desaturase 3
13633	APM1	Adipose Most Abundant Gene Transcript 1
9031	RP11	Cp2Cl Protein
8761	PABPC4	Poly(A) Binding Protein Cytoplasmic 4
28232	SLCO3A1	Solute Carrier Organic Anion Transporter Family Member 3A1
33628	FAM148B	Family With Sequence Similarity 148, Member B
23437	AKR1CL2	Aldo-Keto Reductase Family 1, Member C-Like 2
6745	SSR1	Signal Sequence Receptor Subunit 1
4277	MICB	Mhc Class I Polypeptide-Related Sequence B
25813	SAMM50	Samm50 Sorting And Assembly Machinery Component
1000	CDH2	Cadherin 2
51752	ERAP1	Endoplasmic Reticulum Aminopeptidase 1
79966	SCD5	Stearoyl-Coa Desaturase 5
78997	GDAP1L1	Ganglioside Induced Differentiation Associated Protein 1 Like 1
2905	GRIN2C	Glutamate Ionotropic Receptor Nmda Type Subunit 2C
55876	GSDMB	Gasdermin B
134359	POC5	Poc5 Centriolar Protein
1029	CDKN2A/B	Cyclin Dependent Kinase Inhibitor 2A/B
65264	UBE2Z	Ubiquitin Conjugating Enzyme E2 Z
8835	SOCS2	Suppressor Of Cytokine Signaling 2
11328	SSSCA1	Sjogren'S Syndrome/Scleroderma Autoantigen 1
3702	TCH2	Calcium-Binding Protein Cml24
6239	NO66	Histone Lysine Demethylase No66
2736	GLI2	Gli Family Zinc Finger 2
56243	KIAA1217	Kiaa1217
64170	CARD9	Caspase Recruitment Domain Family Member 9
99	ACCN1	Amiloride-Sensitive Cation Channel 1, Neuronal
5738	PTGFRN	Prostaglandin F2 Receptor Inhibitor
28978	TMEM14A	Transmembrane Protein 14A
55280	CWF19L1	Cwf19 Like Cell Cycle Control Factor 1
23262	PPIP5K2	Diphosphoinositol Pentakisphosphate Kinase 2
10198	MPHOSPH9	M-Phase Phosphoprotein 9
20595	KIAA0774	Kiaa0774
8323	OR5B2	Olfactory Receptor Family 5 Subfamily B Member 2
9331	B4GALT6	Beta-1,4-Galactosyltransferase 6
5025	P2RX4	Purinergic Receptor P2X 4
8549	LGR5	Leucine Rich Repeat Containing G Protein-Coupled Receptor 5
1147	CHUK	Component Of Inhibitor Of Nuclear Factor Kappa B Kinase Complex
559292	LOC1	Export Protein Loc1
16827	CDC123/CAMK1D	Cell Division Cycle 123
51409	HEMK1	Hemk Methyltransferase Family Member 1
10645	CAMKK2	Calcium/Calmodulin Dependent Protein Kinase Kinase 2
6132	RPL8	Ribosomal Protein L8
9606	DGKB	Diacylglycerol Kinase Beta
64848	YTHDC2	Yth Domain Containing 2
51249	TMEM69	Transmembrane Protein 69
9606	KIAA0961	Zinc Finger Protein 30 Homolog
28782	C15orf38	Chromosome 15 Open Reading Frame 38
7046	TGFBR1	Transforming Growth Factor Beta Receptor 1
11164	NUDT5	Nudix Hydrolase 5
8658	TNKS	Tankyrase
80824	DUSP16	Dual Specificity Phosphatase 16
8567	MADD	Map Kinase Activating Death Domain
10725	NFAT5	Nuclear Factor Of Activated T Cells 5
9398	CD101	Cd101 Molecule
51204	TACO1	Translational Activator Of Cytochrome C Oxidase I
677800	SNORA12	Small Nucleolar Rna, H/Aca Box 12
55833	UBAP2	Ubiquitin Associated Protein 2
64799	FLJ12476	Iq Motif Containing H
56155	TEX14	Testis Expressed 14
5649	RELN	Reelin
23177	CEP68	Centrosomal Protein 68
54832	VPS13C	Vacuolar Protein Sorting 13 Homolog C
3709	ITPR2	Inositol 1,4,5-Trisphosphate Receptor Type 2
100329167	AAA1	Aortic Aneurysm, Familial Abdominal 1
5745	PTH1R	Parathyroid Hormone 1 Receptor
10509	SEMA4B	Semaphorin 4B
10301	DLEU1	Deleted In Lymphocytic Leukemia 1
21101	CUTA	Cuta Divalent Cation Tolerance Homolog
1962	EHHADH	Enoyl-Coa Hydratase And 3-Hydroxyacyl Coa Dehydrogenase
133308	SLC9B2	Solute Carrier Family 9 Member B2
10667	SDCCAG3	Serologically Defined Colon Cancer Antigen 3
818	CAMK2G	Calcium/Calmodulin Dependent Protein Kinase Ii Gamma
9439	MED23	Mediator Complex Subunit 23
841	ATP5G1	Atp Synthase, H+ Transporting, Mitochondrial F0 Complex, Subunit C (Subunit 9), Isoform 1
54868	FLJ20255	Transmembrane Protein 104
83992	CTTNBP2	Cortactin Binding Protein 2
9960	USP3	Ubiquitin Specific Peptidase 3
23631	GPR154	G Protein-Coupled Receptor 154
2139	EYA2	Eya Transcriptional Coactivator And Phosphatase 2
5586	PKN2	Protein Kinase N2

## Sheet: Table S2
Table S2.1109 candidates for drug repositioning
Drugs	Distance	IAPP(Kcal/mol)	APP(Kcal/mol)
M-Cresol	-5.94803	-3.3	-3.7
Phenol	-5.69373	-3	-3.3
Guaiacol	-5.69373	-3.2	-3.6
Atiprimod	-5.62756	-4	-5.1
PR-104	-5.61677	-4.2	-4.4
Plinabulin	-5.61677	-5.6	-6.7
Dexanabinol	-5.61677	-5.6	-5.7
Dilmapimod	-5.5526	-5.4	-6.2
(S)-3-(4-(2-Carbazol-9-Yl-Ethoxy)-Phenyl)-2-Ethoxy-Propionic Acid	-5.52943	-4.2	-4.6
2-{5-[3-(6-BENZOYL-1-PROPYLNAPHTHALEN-2-YLOXY)PROPOXY]INDOL-1-YL}ETHANOIC ACID	-5.52943	-3.7	-3.9
CLX-0921	-5.52943	-5.2	-5.8
2-{5-[3-(7-PROPYL-3-TRIFLUOROMETHYLBENZO[D]ISOXAZOL-6-YLOXY)PROPOXY]INDOL-1-YL}ETHANOIC ACID	-5.52943	-4.3	-4.9
(2S)-2-ETHOXY-3-{4-[2-(10H-PHENOXAZIN-10-YL)ETHOXY]PHENYL}PROPANOIC ACID	-5.52943	-3.5	-3.8
3-(5-methoxy-1H-indol-3-yl)propanoic acid	-5.52943	-5.3	-5.8
(2S)-2-(4-ethylphenoxy)-3-phenylpropanoic acid	-5.52943	-4.1	-4.7
(2S)-2-(biphenyl-4-yloxy)-3-phenylpropanoic acid	-5.52943	-3.7	-3.9
3-[5-(2-nitropent-1-en-1-yl)furan-2-yl]benzoic acid	-5.52943	-4.1	-5.1
3-FLUORO-N-[1-(4-FLUOROPHENYL)-3-(2-THIENYL)-1H-PYRAZOL-5-YL]BENZENESULFONAMIDE	-5.52943	-5.2	-6.3
(2S)-2-(4-chlorophenoxy)-3-phenylpropanoic acid	-5.52943	-4.6	-5.4
Lobeglitazone	-5.52943	-5.2	-6.3
Ciglitazone	-5.52943	-5.4	-6.2
Arhalofenate	-5.52943	-4.7	-5.8
Naveglitazar	-5.52943	-4.1	-4.9
Darglitazone	-5.52943	-6.3	-6.5
(4S,5E,7Z,10Z,13Z,16Z,19Z)-4-hydroxydocosa-5,7,10,13,16,19-hexaenoic acid	-5.52943	-5.1	-5.5
(5E,14E)-11-oxoprosta-5,9,12,14-tetraen-1-oic acid	-5.52943	-5.2	-5.9
(5R,6E,8Z,11Z,14Z,17Z)-5-hydroxyicosa-6,8,11,14,17-pentaenoic acid	-5.52943	-4.4	-5
(8E,10S,12Z)-10-hydroxy-6-oxooctadeca-8,12-dienoic acid	-5.52943	-3.7	-4.3
(8R,9Z,12Z)-8-hydroxy-6-oxooctadeca-9,12-dienoic acid	-5.52943	-5.6	-5.7
(9S,10E,12Z)-9-hydroxyoctadeca-10,12-dienoic acid	-5.52943	-3.6	-3.8
(9Z,11E,13S)-13-hydroxyoctadeca-9,11-dienoic acid	-5.52943	-4.4	-4.7
Etiprednol dicloacetate	-5.40268	-4.1	-4.5
Reglixane	-5.39085	-5.6	-6.8
Muraglitazar	-5.39085	-5.2	-6.3
Ragaglitazar	-5.39085	-5	-5.5
Tesaglitazar	-5.39085	-4.3	-5.6
Isoflavone	-5.39085	-4.9	-5.4
Triethyl Phosphate	-5.31321	-4.8	-5.3
AZD 3355	-5.31321	-5	-5.3
1-(9-ethyl-9H-carbazol-3-yl)-N-methylmethanamine	-5.31321	-4.6	-5.1
Clofibrate	-5.25227	-4	-4.2
Gemfibrozil	-5.25227	-4	-4.9
Caprylic acid	-5.25227	-3	-3.5
Ciprofibrate	-5.25227	-4.4	-4.7
5-(5-chloro-7H-pyrrolo[2,3-d]pyrimidin-4-yl)-4,5,6,7-tetrahydro-1H-imidazo[4,5-c]pyridine	-5.11148	-3.3	-3.7
N-[2-(5-methyl-4H-1,2,4-triazol-3-yl)phenyl]-7H-pyrrolo[2,3-d]pyrimidin-4-amine	-5.11148	-5.6	-5.9
(2R)-2-AMINO-3,3,3-TRIFLUORO-N-HYDROXY-2-{[(4-PHENOXYPHENYL)SULFONYL]METHYL}PROPANAMIDE	-5.10595	-3.4	-4
(3R)-4,4-DIFLUORO-3-[(4-METHOXYPHENYL)SULFONYL]BUTANOIC ACID	-5.10595	-3.6	-3.8
2-{[Formyl(Hydroxy)Amino]Methyl}-4-Methylpentanoic Acid	-5.10595	-4.6	-5.3
2-Amino-N,3,3-Trimethylbutanamide	-5.10595	-5.5	-5.9
5-(4-PHENOXYPHENYL)-5-(4-PYRIMIDIN-2-YLPIPERAZIN-1-YL)PYRIMIDINE-2,4,6(2H,3H)-TRIONE	-5.10595	-6	-6.4
PG-530742	-5.10595	-5	-6.2
Selisistat	-5.03695	-5.1	-5.4
SRT501	-5.03695	-4.9	-5.1
1-Phenylsulfonamide-3-Trifluoromethyl-5-Parabromophenylpyrazole	-4.98361	-5.1	-5.7
Alclofenac	-4.98361	-3.8	-4.4
Cimicoxib	-4.98361	-5	-5.5
Etoricoxib	-4.98361	-5.5	-5.6
Firocoxib	-4.98361	-4.7	-5.1
NS-398	-4.98361	-4.6	-4.9
Prostaglandin G2	-4.98361	-5.3	-5.7
Robenacoxib	-4.98361	-5.4	-5.9
(2R,3R,4S)-3-(4-HYDROXYPHENYL)-4-METHYL-2-[4-(2-PYRROLIDIN-1-YLETHOXY)PHENYL]CHROMAN-6-OL	-4.97673	-5.3	-5.8
(3AS,4R,9BR)-4-(4-HYDROXYPHENYL)-1,2,3,3A,4,9B-HEXAHYDROCYCLOPENTA[C]CHROMEN-9-OL	-4.97673	-5.9	-6.3
1-[4-(Octahydro-Pyrido[1,2-a]Pyrazin-2-Yl)-Phenyl]-2-Phenyl-1,2,3,4-Tetrahydro-Isoquinolin-6-Ol	-4.97673	-4.7	-5.5
2-Phenyl-1-[4-(2-Piperidin-1-Yl-Ethoxy)-Phenyl]-1,2,3,4-Tetrahydro-Isoquinolin-6-Ol	-4.97673	-5.5	-5.9
Chlorotrianisene	-4.97673	-5.2	-5.3
Compound 4-D	-4.97673	-3.1	-3.7
Elacestrant	-4.97673	-4.5	-5.3
Fulvestrant	-4.97673	-4.5	-4.5
Mestranol	-4.97673	-5.7	-6.2
N-[(1R)-3-(4-HYDROXYPHENYL)-1-METHYLPROPYL]-2-(2-PHENYL-1H-INDOL-3-YL)ACETAMIDE	-4.97673	-5.3	-5.9
Ospemifene	-4.97673	-4.7	-5
Polyestradiol phosphate	-4.97673	-4.6	-4.9
Propyl Gallate	-4.97673	-5.8	-6.5
Quinestrol	-4.97673	-6.1	-7
Tibolone	-4.97673	-6.1	-6.4
(3S,5E)-3-propyl-3,4-dihydrothieno[2,3-f][1,4]oxazepin-5(2H)-imine	-4.94164	-2.4	-3
1,2,4-Triazole-Carboxamidine	-4.94164	-6	-6.6
2,4-Diamino-6-Phenyl-5,6,7,8,-Tetrahydropteridine	-4.94164	-2.3	-2.6
2-Aminothiazoline	-4.94164	-2.5	-2.7
5,6-Cyclic-Tetrahydropteridine	-4.94164	-3.3	-3.8
6S-5,6,7,8-Tetrahydrobiopterin	-4.94164	-3.9	-4.5
7-Nitroindazole-2-Carboxamidine	-4.94164	-4.5	-5.1
L-2-Amino-4-(Guanidinooxy)Butyric Acid	-4.94164	-4.4	-5.6
L-Homoarginine	-4.94164	-3.4	-4
N-(Chlorophenyl)-N'-Hydroxyguanidine	-4.94164	-3.8	-4.3
N5-Iminoethyl-L-Ornithine	-4.94164	-3.4	-3.7
S,S'-(1,3-Phenylene-Bis(1,2-Ethanediyl))Bis-Isothiourea	-4.94164	-2.2	-2.7
S,S'-(1,4-Phenylene-Bis(1,2-Ethanediyl))Bis-Isothiourea	-4.94164	-3.5	-4
S-Isopropyl-Isothiourea	-4.94164	-2.8	-2.9
Temsirolimus	-4.89784	-5.5	-5.9
Ertiprotafib	-4.85054	-6.4	-6.5
Succinobucol	-4.82831	-5.2	-5.2
Clinofibrate	-4.82353	-5.2	-5.7
Elafibranor	-4.82353	-5.3	-5.8
Benazepril	-4.82028	-4.8	-5.5
Cilazapril	-4.82028	-5.2	-5.6
Enalapril	-4.82028	-4.3	-5.1
Lisinopril	-4.82028	-4.7	-4.6
Quinapril	-4.82028	-5.1	-5.5
Rescinnamine	-4.82028	-5.7	-6.5
Spirapril	-4.82028	-4.7	-5.2
Temocapril	-4.82028	-4.6	-5.5
Trandolapril	-4.82028	-5.1	-5.9
Zofenopril	-4.82028	-5.3	-5.8
1-(adamantan-1-yl)-2-(1H-imidazol-1-yl)ethanone	-4.76217	-4.4	-4.9
2-Phenylheme	-4.76217	-6	-6.6
Telmisartan	-4.75921	-6.5	-6.8
Glipizide	-4.71062	-5.3	-6.9
Mitiglinide	-4.71062	-5.2	-6.2
Nateglinide	-4.71062	-5.1	-6.1
Repaglinide	-4.71062	-5	-5.4
K201	-4.69135	-5.9	-6.6
L-Alpha-Glycerophosphorylethanolamine	-4.69135	-3.4	-3.6
L-Alpha-Glycerophosphorylserine	-4.69135	-3.9	-4
L-thioproline	-4.69135	-2.9	-3.3
2-Cyclopropylmethylenepropanal	-4.68213	-3	-3.2
2-Methyl-3-(2-Aminothiazolo)Propanal	-4.68213	-3.4	-3.7
N-Methyl-N-(Methylbenzyl)Formamide	-4.68213	-3.5	-4.1
TBC-3711	-4.66344	-5.5	-5.9
Methyltestosterone	-4.65373	-5.5	-6.2
Cefdinir	-4.63473	-5.4	-5.4
Gliclazide	-4.60742	-5	-6
Cerulenin	-4.56435	-4.3	-4.2
2-({2-[(3-HYDROXYPHENYL)AMINO]PYRIMIDIN-4-YL}AMINO)BENZAMIDE	-4.55388	-5.1	-6.5
2-fluoro-6-{[2-({2-methoxy-4-[(methylsulfonyl)methyl]phenyl}amino)-7H-pyrrolo[2,3-d]pyrimidin-4-yl]amino}benzamide	-4.55388	-4.7	-5.3
Dipyrithione	-4.54724	-4.1	-4.9
[[CYCLOHEXANESULFONYL-GLYCYL]-3[PYRIDIN-4-YL-AMINOMETHYL]ALANYL]PIPERIDINE	-4.5326	-5	-5.8
[PHENYLALANINYL-PROLINYL]-[2-(PYRIDIN-4-YLAMINO)-ETHYL]-AMINE	-4.5326	-5	-5.9
1-(HYDROXYMETHYLENEAMINO)-8-HYDROXY-OCTANE	-4.5326	-2.7	-3.4
1-[(2R)-2-aminobutanoyl]-N-(3-chlorobenzyl)-L-prolinamide	-4.5326	-4.6	-5.8
1-[(2R)-2-aminobutanoyl]-N-(4-carbamimidoylbenzyl)-L-prolinamide	-4.5326	-4.8	-5.7
1-butanoyl-N-(4-carbamimidoylbenzyl)-L-prolinamide	-4.5326	-4.8	-5.9
1-ETHOXYCARBONYL-D-PHE-PRO-2(4-AMINOBUTYL)HYDRAZINE	-4.5326	-4.4	-5.4
1-GUANIDINO-4-(N-NITRO-BENZOYLAMINO-L-LEUCYL-L-PROLYLAMINO)BUTANE	-4.5326	-4.6	-5.8
1-GUANIDINO-4-(N-PHENYLMETHANESULFONYL-L-LEUCYL-L-PROLYLAMINO)BUTANE	-4.5326	-4.3	-5.5
2-[2-(4-CHLORO-PHENYLSULFANYL)-ACETYLAMINO]-3-(4-GUANIDINO-PHENYL)-PROPIONAMIDE	-4.5326	-4.5	-6.2
3-cyclohexyl-D-alanyl-N-(3-chlorobenzyl)-L-prolinamide	-4.5326	-5.5	-6.5
4-({[4-(3-METHYLBENZOYL)PYRIDIN-2-YL]AMINO}METHYL)BENZENECARBOXIMIDAMIDE	-4.5326	-5.7	-6.5
4-(5-BENZENESULFONYLAMINO-1-METHYL-1H-BENZOIMIDAZOL-2-YLMETHYL)-BENZAMIDINE	-4.5326	-6.2	-6.6
4-[3-(4-CHLOROPHENYL)-1H-PYRAZOL-5-YL]PIPERIDINE	-4.5326	-4.9	-5.6
6-(2-HYDROXY-CYCLOPENTYL)-7-OXO-HEPTANAMIDINE	-4.5326	-3.9	-4.5
Argatroban	-4.5326	-5.9	-6
beta-phenyl-D-phenylalanyl-N-propyl-L-prolinamide	-4.5326	-4.9	-5.7
D-leucyl-N-(3-chlorobenzyl)-L-prolinamide	-4.5326	-4.8	-5.9
D-leucyl-N-(4-carbamimidoylbenzyl)-L-prolinamide	-4.5326	-4.8	-5.8
D-phenylalanyl-N-(3-chlorobenzyl)-L-prolinamide	-4.5326	-5.4	-6.6
D-phenylalanyl-N-(3-fluorobenzyl)-L-prolinamide	-4.5326	-5.4	-6.6
D-phenylalanyl-N-(3-methylbenzyl)-L-prolinamide	-4.5326	-5.7	-6.6
D-phenylalanyl-N-[(1S)-4-{[amino(iminio)methyl]amino}-1-(chloroacetyl)butyl]-L-prolinamide	-4.5326	-5	-5.9
D-phenylalanyl-N-{4-[amino(iminio)methyl]benzyl}-L-prolinamide	-4.5326	-5.3	-6.4
D-phenylalanyl-N-benzyl-L-prolinamide	-4.5326	-5.4	-6.3
METHYL-PHE-PRO-AMINO-CYCLOHEXYLGLYCINE	-4.5326	-5.1	-6
N-(3-chlorobenzyl)-1-(4-methylpentanoyl)-L-prolinamide	-4.5326	-4.5	-6
N-(4-carbamimidoylbenzyl)-1-(3-phenylpropanoyl)-L-prolinamide	-4.5326	-4.7	-5.7
N-(4-carbamimidoylbenzyl)-1-(4-methylpentanoyl)-L-prolinamide	-4.5326	-5	-5.8
N-(5-CHLORO-BENZO[B]THIOPHEN-3-YLMETHYL)-2-[6-CHLORO-OXO-3-(2-PYRIDIN-2-YL-ETHYLAMINO)-2H-PYRAZIN-1-YL]-ACETAMIDE	-4.5326	-5.8	-4.8
N-{3-METHYL-5-[2-(PYRIDIN-4-YLAMINO)-ETHOXY]-PHENYL}-BENZENESULFONAMIDE	-4.5326	-5.3	-5.6
N-ALLYL-5-AMIDINOAMINOOXY-PROPYLOXY-3-CHLORO-N-CYCLOPENTYLBENZAMIDE	-4.5326	-4.7	-5.3
N-ETHYL-N-ISOPROPYL-3-METHYL-5-{[(2S)-2-(PYRIDIN-4-YLAMINO)PROPYL]OXY}BENZAMIDE	-4.5326	-4.8	-5.7
Proflavine	-4.5326	-4.7	-4.9
SB-409513	-4.5326	-5.7	-5.7
Tideglusib	-4.5326	-6	-6.7
Ximelagatran	-4.5326	-5.4	-5.7
5-Nitroindazole	-4.52626	-3.7	-4.3
6-Nitroindazole	-4.52626	-3.7	-4.1
7-Nitroindazole	-4.52626	-4.1	-4.3
S-Ethylisothiourea	-4.52626	-2.5	-2.7
Foretinib	-4.52126	-6	-7.4
3-(2-aminoquinazolin-6-yl)-4-methyl-1-[3-(trifluoromethyl)phenyl]pyridin-2(1H)-one	-4.48864	-6.2	-7.1
3-[5-(1H-IMIDAZOL-1-YL)-7-METHYL-1H-BENZIMIDAZOL-2-YL]-4-[(PYRIDIN-2-YLMETHYL)AMINO]PYRIDIN-2(1H)-ONE	-4.48864	-5	-7.1
4-[[2-[[4-chloro-3-(trifluoromethyl)phenyl]amino]-3H-benzimidazol-5-yl]oxy]-N-methyl-pyridine-2-carboxamide	-4.48864	-6.1	-7.5
Cediranib	-4.48864	-5.2	-6
Linsitinib	-4.48864	-6.3	-7.3
N-(4-phenoxyphenyl)-2-[(pyridin-4-ylmethyl)amino]nicotinamide	-4.48864	-6.1	-6.8
Semaxanib	-4.48864	-5	-5.5
Cardarine	-4.47058	-5.9	-7.1
(1n)-4-N-Butoxyphenylsulfonyl-(2r)-N-Hydroxycarboxamido-(4s)-Methanesulfonylamino-Pyrrolidine	-4.43082	-4.8	-5.5
3-[(4'-cyanobiphenyl-4-yl)oxy]-N-hydroxypropanamide	-4.43082	-5.7	-5.4
N-[[2-METHYL-4-HYDROXYCARBAMOYL]BUT-4-YL-N]-BENZYL-P-[PHENYL]-P-[METHYL]PHOSPHINAMID	-4.43082	-4.7	-5.7
N-Hydroxy-1-(4-Methoxyphenyl)Sulfonyl-4-Benzyloxycarbonyl-Piperazine-2-Carboxamide	-4.43082	-5.1	-6.1
N-{(4s)-4-Amino-5-[(2-Aminoethyl)Amino]Pentyl}-N'-Nitroguanidine	-4.42683	-3.6	-4.3
Nitroarginine	-4.42683	-3.7	-4
S-Ethyl-N-Phenyl-Isothiourea	-4.42683	-3.4	-3.8
(2s)-Pyrrolidin-2-Ylmethylamine	-4.39445	-2.5	-3
1-(1-phenylcyclopentyl)methylamine	-4.39445	-3.7	-4.4
1-biphenyl-2-ylmethanamine	-4.39445	-4.2	-5.1
2-({2-[(3R)-3-AMINOPIPERIDIN-1-YL]-4-OXOQUINAZOLIN-3(4H)-YL}METHYL)BENZONITRILE	-4.39445	-5.7	-6.2
2-Amino-3-Methyl-1-Pyrrolidin-1-Yl-Butan-1-One	-4.39445	-3.4	-3.9
3-Fluorotyrosine	-4.39445	-3.9	-4.6
4-[(3R)-3-{[2-(4-FLUOROPHENYL)-2-OXOETHYL]AMINO}BUTYL]BENZAMIDE	-4.39445	-4.5	-5
4-Iodo-L-phenylalanine	-4.39445	-3.8	-4.1
7-(aminomethyl)-6-(2-chlorophenyl)-1-methyl-1H-benzimidazole-5-carbonitrile	-4.39445	-4.6	-5.4
ABT-341	-4.39445	-6	-7.3
Alclometasone	-4.39445	-5.6	-6.3
Alogliptin	-4.39445	-5	-5.8
AMG-222	-4.39445	-5.5	-6.5
Betamethasone	-4.39445	-5.6	-6.5
Bisegliptin	-4.39445	-4.6	-5.7
Budesonide	-4.39445	-5.6	-6
Ciclesonide	-4.39445	-6.6	-7.3
Clobetasone	-4.39445	-5.6	-6.8
Clocortolone	-4.39445	-5.8	-6.5
Cortivazol	-4.39445	-6	-7.2
Desonide	-4.39445	-6	-6.4
Desoximetasone	-4.39445	-5.8	-6.4
Diflorasone	-4.39445	-5.6	-6.5
Difluprednate	-4.39445	-5.1	-5.9
Flumethasone	-4.39445	-5.6	-6.3
Flunisolide	-4.39445	-5.8	-6.4
Fluorometholone	-4.39445	-5.6	-6.3
Flurandrenolide	-4.39445	-5.5	-6.4
Gosogliptin	-4.39445	-5.3	-6.4
Hydrocortamate	-4.39445	-5.1	-6.4
Linagliptin	-4.39445	-5.6	-6.6
Medrysone	-4.39445	-5.9	-6.5
Methylprednisolone	-4.39445	-5.7	-6.1
N-({(2S)-1-[(3R)-3-AMINO-4-(2-FLUOROPHENYL)BUTANOYL]PYRROLIDIN-2-YL}METHYL)BENZAMIDE	-4.39445	-4.8	-6.2
N-({(2S)-1-[(3R)-3-amino-4-(3-chlorophenyl)butanoyl]pyrrolidin-2-yl}methyl)-3-(methylsulfonyl)benzamide	-4.39445	-5.9	-6.6
N-Methylleucine	-4.39445	-3.3	-3.5
ORG-34517	-4.39445	-5.9	-7
Paramethasone	-4.39445	-5.8	-6.2
Prednicarbate	-4.39445	-5.3	-5.8
Prednisolone	-4.39445	-5.6	-6.1
Rimexolone	-4.39445	-6.2	-6.3
Saxagliptin	-4.39445	-5	-6
Sitagliptin	-4.39445	-5.1	-6.4
Triamcinolone	-4.39445	-5.6	-6
Ulobetasol	-4.39445	-5.5	-6.7
Vildagliptin	-4.39445	-4.6	-5.8
Fexaramine	-4.35671	-6.2	-6.6
(2S)-2-hydroxy-2-methyl-N-[4-nitro-3-(trifluoromethyl)phenyl]-3-(pentafluorophenoxy)propanamide	-4.33073	-5.2	-6.8
(2S)-3-[4-(acetylamino)phenoxy]-2-hydroxy-2-methyl-N-[4-nitro-3-(trifluoromethyl)phenyl]propanamide	-4.33073	-5.3	-7.1
(2S)-N-(4-cyano-3-iodophenyl)-3-(4-cyanophenoxy)-2-hydroxy-2-methylpropanamide	-4.33073	-5.3	-6.2
(R)-3-BROMO-2-HYDROXY-2-METHYL-N-[4-NITRO-3-(TRIFLUOROMETHYL)PHENYL]PROPANAMIDE	-4.33073	-4.4	-5.6
(R)-Bicalutamide	-4.33073	-5.4	-5.9
17-HYDROXY-18A-HOMO-19-NOR-17ALPHA-PREGNA-4,9,11-TRIEN-3-ONE	-4.33073	-6.7
1-Testosterone	-4.33073	-5.5	-6
Bicalutamide	-4.33073	-5.7	-6.9
BMS-564929	-4.33073	-4.9	-5.6
Boldenone	-4.33073	-5.6	-6.1
Calusterone	-4.33073	-5.7	-6
Dimethylcurcumin	-4.33073	-5.4	-5.6
Drostanolone	-4.33073	-5.6	-6.3
Enzalutamide	-4.33073	-5.7	-7
Esculin	-4.33073	-5.1	-5.6
LGD-2226	-4.33073	-4.9	-5.8
LGD2941	-4.33073	-5.4	-6.5
Ligandrol	-4.33073	-4.9	-5.9
Mibolerone	-4.33073	-5.8	-6.2
Nilutamide	-4.33073	-4.8	-5.6
Oxandrolone	-4.33073	-5.6	-6
S-23	-4.33073	-5.4	-6.9
S-3-(4-FLUOROPHENOXY)-2-HYDROXY-2-METHYL-N-[4-NITRO-3-(TRIFLUOROMETHYL)PHENYL]PROPANAMIDE	-4.33073	-5.2	-6.8
3-Bromo-7-Nitroindazole	-4.32151	-4	-4.4
N-(3-(Aminomethyl)Benzyl)Acetamidine	-4.32151	-3.7	-4.6
4'-Deoxy-4'-Acetylyamino-Pyridoxal-5'-Phosphate	-4.31749	-4.4	-4.2
1-(2-Fluorobenzyl)-3-Butyl-8-(N-Acetyl-4-Aminobenzyl)-Xanthine	-4.30407	-5.4	-6.7
1-Allyl-3-Butyl-8-(N-Acetyl-4-Aminobenzyl)-Xanthine	-4.30407	-5.3	-5.5
N-[3-(N'-HYDROXYCARBOXAMIDO)-2-(2-METHYLPROPYL)-PROPANOYL]-O-TYROSINE-N-METHYLAMIDE	-4.30407	-4.6	-5.3
N-HYDROXY-2-[4-(4-PHENOXY-BENZENESULFONYL)-TETRAHYDRO-PYRAN-4-YL]-ACETAMIDE	-4.30407	-5.4	-6.3
Norethynodrel	-4.27794	-6	-6.2
N-Omega-Hydroxy-L-Arginine	-4.26885	-3.7	-4.2
Clomifene	-4.25155	-4.2	-5.6
Dienestrol	-4.25155	-4.8	-5.2
Toremifene	-4.25155	-4.5	-5.2
5-Fluorouridine	-4.20469	-4.9	-4.9
Arimoclomol	-4.20469	-4.7	-5.6
Cerivastatin	-4.20469	-4.8	-5.6
Fluvastatin	-4.20469	-5.4	-5.9
Meglutol	-4.20469	-3.9	-3.5
Mevastatin	-4.20469	-4.8	-6
Pitavastatin	-4.20469	-5.7	-6.3
Pravastatin	-4.20469	-4.9	-5.5
Rosuvastatin	-4.20469	-5	-5.3
Daporinad	-4.17439	-4.7	-6.1
4-PHOSPHONOOXY-PHENYL-METHYL-[4-PHOSPHONOOXY]BENZEN	-4.14313	-4.9	-5.4
N-ACETYL-L-PHENYLALANYL-4-[DIFLUORO(PHOSPHONO)METHYL]-L-PHENYLALANINAMIDE	-4.14313	-5	-5.3
Sp7343-Sp7964	-4.14313	-3.9	-4.1
Moexipril	-4.14301	-5	-5.1
Pyridostigmine	-4.11895	-3.4	-4.1
4-({4-[(4-methoxypyridin-2-yl)amino]piperidin-1-yl}carbonyl)benzonitrile	-4.11087	-5.2	-5.5
4-(1H-IMIDAZOL-1-YL)PHENOL	-4.11087	-3.7	-4.1
4r-Fluoro-N6-Ethanimidoyl-L-Lysine	-4.11087	-3.2	-4.1
Descarboxy-nor-N(Omega)-Hydroxy-L-Arginine	-4.11087	-3.2	-3.4
Dinor-N(Omega)-Hydroxy-L-Arginine	-4.11087	-3.6	-4
Fenoxaprop-ethyl	-4.11087	-5	-5.7
KD7040	-4.11087	-4	-5.7
L-Thiocitrulline	-4.11087	-3.2	-3.5
N-(4-chlorophenyl)-2-[(pyridin-4-ylmethyl)amino]benzamide	-4.11087	-5.8	-6.4
N-[2-(6-AMINO-4-METHYLPYRIDIN-2-YL)ETHYL]-4-CYANOBENZAMIDE	-4.11087	-5.1	-5.5
nor-NOHA	-4.11087	-3.6	-4.1
S-propylamine-L-cysteine	-4.11087	-2.8	-3.2
Thiocoumarin	-4.11087	-3.7	-4.7
2-(4-Chlorophenyl)-5-Quinoxalinecarboxamide	-4.06044	-5.3	-6.3
3-Methoxybenzamide	-4.06044	-3.6	-4.1
Carba-Nicotinamide-Adenine-Dinucleotide	-4.06044	-5.2	-5.6
Iniparib	-4.06044	-3.9	-4.5
NU1025	-4.06044	-4	-4.7
trans-4-(7-carbamoyl-1H-benzimidazol-2-yl)-1-propylpiperidinium	-4.06044	-4.9	-5.7
Phosphatidylethanolamine	-4.05265	-3.9	-4
Levamlodipine	-4.04785	-3.6	-4.6
Aplaviroc	-4.04305	-6.7	-6.8
INCB-9471	-4.04305	-5.9	-7
Maraviroc	-4.04305	-6.2	-7
Vicriviroc	-4.04305	-5.2	-6.5
13-Acetylphorbol	-4.02535	-5.2	-6.7
Calcifediol	-4.02535	-5.6	-6.1
Calcipotriol	-4.02535	-5.9	-6.5
Cholecalciferol	-4.02535	-5.8	-6
Dihydrotachysterol	-4.02535	-5.6	-6.2
Doxercalciferol	-4.02535	-6.4	-6.5
Eldecalcitol	-4.02535	-5.9	-6
Elocalcitol	-4.02535	-5.2	-6.9
Ergocalciferol	-4.02535	-6.3	-6.4
Inecalcitol	-4.02535	-5.5	-6.4
Paricalcitol	-4.02535	-6.2	-6.2
Seocalcitol	-4.02535	-5.9	-6.3
Tafamidis	-4.02535	-5.2	-5.9
N-(4-(2-((3-Chlorophenylmethyl)Amino)Ethyl)Phenyl)-2-Thiophecarboxamidine	-4.01145	-4.2	-5.1
N-Omega-Propyl-L-Arginine	-4.01145	-3.4	-3.8
Candesartan	-3.98898	-5.7	-6.7
Eprosartan	-3.98898	-4.4	-5.8
Fimasartan	-3.98898	-5.3	-5.8
Forasartan	-3.98898	-4.9	-5.9
Losartan	-3.98898	-5.1	-5.6
Olmesartan	-3.98898	-5.6	-6.1
Saprisartan	-3.98898	-5.8	-6.4
Torcetrapib	-3.98898	-5.1	-5.6
Valsartan	-3.98898	-4.7	-6.3
(2S)-1-(9H-Carbazol-4-yloxy)-3-(isopropylamino)propan-2-ol	-3.97029	-5.1	-5.7
3-(Prop-2-Ene-1-Sulfinyl)-Propene-1-Thiol	-3.97029	-2.6	-2.8
Arformoterol	-3.97029	-4	-5.6
Bambuterol	-3.97029	-4.7	-5.1
Bitolterol	-3.97029	-5.5	-6.9
Carmustine	-3.97029	-3.1	-3.5
Etafedrine	-3.97029	-3.9	-4.4
Implitapide	-3.97029	-6.3	-8
Indacaterol	-3.97029	-6.3	-7.1
Levosalbutamol	-3.97029	-4.1	-4.6
Lomitapide	-3.97029	-5.9	-6.8
Meta-Nitro-Tyrosine	-3.97029	-4.3	-4.8
Olodaterol	-3.97029	-4.7	-6.3
Orciprenaline	-3.97029	-4	-4.6
Procaterol	-3.97029	-4.2	-5.1
Protokylol	-3.97029	-4.6	-5.3
Ritodrine	-3.97029	-4	-4.8
SLx-4090	-3.97029	-6.8	-7.2
Tulobuterol	-3.97029	-4	-4.8
Andrographolide	-3.96949	-5.2	-5.6
Oxymetholone	-3.95713	-5.9	-6.5
VX-702	-3.91445	-5.2	-7
5-N-Allyl-Arginine	-3.91202	-3.5	-4.4
N5-(1-Imino-3-Butenyl)-L-Ornithine	-3.91202	-3.3	-4.1
N-Butyl-N'-Hydroxyguanidine	-3.91202	-3.3	-3.7
N-Isopropyl-N'-Hydroxyguanidine	-3.91202	-2.9	-3.6
S-Ethyl-N-[4-(Trifluoromethyl)Phenyl]Isothiourea	-3.91202	-3.9	-4.3
Chlorpropamide	-3.89182	-4.2	-5
Tolazamide	-3.89182	-5.1	-6.1
Binimetinib	-3.83086	-5.2	-5.6
Prednisone	-3.82627	-5.8	-6.2
Anastrozole	-3.80666	-4.9	-5
AVE-1625	-3.80666	-5.2	-6.1
CP-945598	-3.80666	-5.7	-6.4
Exemestane	-3.80666	-6	-6.4
Glyphosate	-3.80666	-3.5	-3.3
Letrozole	-3.80666	-5.3	-5
SLV319	-3.80666	-6.4	-6.9
Testolactone	-3.80666	-6	-6.5
2-(6-methylpyridin-2-yl)-N-pyridin-4-ylquinazolin-4-amine	-3.78419	-5.7	-6.5
4-(3-Pyridin-2-Yl-1h-Pyrazol-4-Yl)Quinoline	-3.78419	-5.1	-5.5
Ivacaftor	-3.78419	-5.8	-7.2
Lumacaftor	-3.78419	-6.4	-7.5
N-[4-(5-fluoro-6-methylpyridin-2-yl)-5-quinoxalin-6-yl-1H-imidazol-2-yl]acetamide	-3.78419	-5.7	-6.6
N-1H-indazol-5-yl-2-(6-methylpyridin-2-yl)quinazolin-4-amine	-3.78419	-6.4	-7.2
Tezacaftor	-3.78419	-5.8	-6.1
Mesalazine	-3.76454	-3.7	-4.1
RAF-265	-3.74218	-6.8	-7.4
Carbocisteine	-3.73767	-3.6	-3.5
S-(4-BROMOBENZYL)CYSTEINE	-3.73767	-3.7	-4.2
S-(P-Nitrobenzyl)Glutathione	-3.73767	-4.6	-4.7
S-NONYL-CYSTEINE	-3.73767	-3.2	-3.8
Sulfamethoxazole	-3.73767	-4.8	-5
Duroquinone	-3.71357	-3.6	-4.1
RH-1	-3.71357	-4	-4.4
Fenoprofen	-3.69133	-4.7	-5.6
3-AMINO-AZACYCLOTRIDECAN-2-ONE	-3.68888	-4.2	-4.9
Glycinamid	-3.68888	-2.3	-2.6
Acebutolol	-3.66879	-3.9	-4.9
Atenolol	-3.66879	-4.2	-5.1
Befunolol	-3.66879	-4.4	-4.7
Betaxolol	-3.66879	-3.6	-4.6
Bisoprolol	-3.66879	-4.2	-4.4
Carteolol	-3.66879	-4.4	-5.4
Isoetarine	-3.66879	-3.9	-4.4
Levobunolol	-3.66879	-4.6	-5.9
Metipranolol	-3.66879	-4.2	-4.7
Metoprolol	-3.66879	-3.9	-4.6
Nadolol	-3.66879	-4.7	-5
Nebivolol	-3.66879	-6	-5.3
Pirbuterol	-3.66879	-4.1	-4.3
Timolol	-3.66879	-4	-4.4
(R)-minalrestat	-3.66356	-6.3	-6.4
6-[(5-CHLORO-3-METHYL-1-BENZOFURAN-2-YL)SULFONYL]PYRIDAZIN-3(2H)-ONE	-3.66356	-5.3	-5.8
Alrestatin	-3.66356	-4.9	-5.4
IDD552	-3.66356	-5.3	-6.3
IDD594	-3.66356	-4.7	-5.4
N-Acetylalanine	-3.66356	-3.3	-3.4
Ranirestat	-3.66356	-5.6	-5.8
Sorbinil	-3.66356	-4.7	-5.7
Zenarestat	-3.66356	-5.6	-5.5
Glucosamine	-3.62963	-3.8	-3.8
Arbutamine	-3.62132	-4.7	-4.3
Bupranolol	-3.62132	-4	-5
Fenoterol	-3.62132	-4.3	-4.9
Formoterol	-3.62132	-4	-4.8
Oxprenolol	-3.62132	-3.9	-4.6
Salbutamol	-3.62132	-4.4	-5.2
Terbutaline	-3.62132	-4.1	-4.5
MLN-977	-3.58352	-4.9	-5.9
Zileuton	-3.58352	-4.4	-5.1
4-Hydroxy-3-[(1s)-3-Oxo-1-Phenylbutyl]-2h-Chromen-2-One	-3.55535	-4.8	-5.7
Phosphorylcolamine	-3.55535	-3	-3.1
Masoprocol	-3.55494	-5.4	-5.4
4-{[5-chloro-4-(1H-indol-3-yl)pyrimidin-2-yl]amino}-N-ethylpiperidine-1-carboxamide	-3.52636	-5.3	-6.6
4'-Hydroxyflavanone	-3.52636	-5.2	-5.6
5-bromo-N-(3-chloro-2-(4-(prop-2-ynyl)piperazin-1-yl)phenyl)furan-2-carboxamide	-3.52636	-4.7	-5.4
Amibegron	-3.52636	-5.6	-6.2
Dioxybenzone	-3.52636	-5	-5.4
Mirabegron	-3.52636	-4.4	-5.5
N-(tert-butyl)-4-[5-(pyridin-2-ylamino)quinolin-3-yl]benzenesulfonamide	-3.52636	-6	-6.6
Solabegron	-3.52636	-5.1	-5.5
AZD-8330	-3.49651	-4.7	-5.5
Oxetacaine	-3.49651	-5.2	-5.4
Brasofensine	-3.46574	-4.5	-5.2
Bromopride	-3.46574	-3.6	-4.2
JNJ-37822681	-3.46574	-5.3	-6.1
Melperone	-3.46574	-3.8	-5.4
Prochlorperazine	-3.46574	-5	-6.1
Raclopride	-3.46574	-4.3	-5.2
Voglibose	-3.46574	-4.3	-4.3
Benzbromarone	-3.44378	-5	-5.5
N-(5-METHYL-1H-PYRAZOL-3-YL)-2-PHENYLQUINAZOLIN-4-AMINE	-3.43399	-6	-6.8
Itopride	-3.41652	-4.5	-5.3
Fenofibrate	-3.36765	-4.9	-5.7
Indeglitazar	-3.36765	-5.4	-5.8
Pioglitazone	-3.36765	-5.4	-5.9
(R)-tacrine(10)-hupyridone	-3.3673	-4.9	-5.2
(S)-tacrine(10)-hupyridone	-3.3673	-4.1	-5.8
1-ETHOXY-2-(2-ETHOXYETHOXY)ETHANE	-3.3673	-2.6	-3
3-[(1s)-1-(Dimethylamino)Ethyl]Phenol	-3.3673	-3.6	-4.2
4-{[(2S)-3-(tert-butylamino)-2-hydroxypropyl]oxy}-3H-indole-2-carbonitrile	-3.3673	-4.6	-5.3
beta-L-fucose	-3.3673	-4.4	-3.8
Bufuralol	-3.3673	-5	-5.5
Crotonaldehyde	-3.3673	-2.3	-2.5
Daidzin	-3.3673	-5.4	-6.2
Dimetacrine	-3.3673	-5.1	-5.2
Esmolol	-3.3673	-4.2	-4.8
Ganstigmine	-3.3673	-5.6	-6.3
Levobetaxolol	-3.3673	-3.8	-4.7
Methylthioninium	-3.3673	-4.5	-5.3
MF268	-3.3673	-3.8	-4.5
Neostigmine	-3.3673	-3.8	-4.7
Practolol	-3.3673	-4.2	-5.3
Propidium	-3.3673	-5	-5.4
TACRINE(8)-4-AMINOQUINOLINE	-3.3673	-4.5	-5.4
Xamoterol	-3.3673	-4.2	-5.1
Zanapezil	-3.3673	-5.6	-6
Cinacalcet	-3.3322	-4.7	-5.6
Metformin	-3.3322	-3.5	-3.7
Neomycin	-3.3322	-5.3	-4.7
NPS-2143	-3.3322	-4.5	-4.8
Edrophonium	-3.33157	-3.5	-4.2
Pralidoxime	-3.33157	-3.3	-3.9
Rivastigmine	-3.33157	-3.9	-4.7
9-N-Phenylmethylamino-Tacrine	-3.29584	-5.4	-6.1
Butyrylthiocholine	-3.29584	-2.9	-3.2
Echothiophate	-3.29584	-3	-3.4
Hexafluronium	-3.29584	-4.3	-5.3
Malathion	-3.29584	-3.6	-3.5
Balsalazide	-3.27414	-5.3	-5.9
Aleglitazar	-3.26057	-5.4	-6.3
(2R)-1-[(4-tert-butylphenyl)sulfonyl]-2-methyl-4-(4-nitrophenyl)piperazine	-3.2581	-5.6	-6.1
1-{[(3R)-3-methyl-4-({4-[(1S)-2,2,2-trifluoro-1-hydroxy-1-methylethyl]phenyl}sulfonyl)piperazin-1-yl]methyl}cyclopropanecarboxamide	-3.2581	-3.4	-3.9
Abiraterone	-3.2581	-6.4	-6.6
Carbenoxolone	-3.2581	-6.3	-7.3
Clopidogrel	-3.2581	-4.7	-4.6
Elinogrel	-3.2581	-6	-7.5
INCB13739	-3.2581	-4.5	-6.7
Prasugrel	-3.2581	-5	-5.8
Regrelor	-3.2581	-6.2	-6.8
Ticagrelor	-3.2581	-5.6	-5.9
Ticlopidine	-3.2581	-4.2	-5
2-PHENYL-4H-BENZO[H]CHROMEN-4-ONE	-3.21888	-6.3	-6.4
Alfentanil	-3.13549	-4.4	-5.5
Anileridine	-3.13549	-5.1	-5.7
Apoptone	-3.13549	-5.5	-6.1
Ethylmorphine	-3.13549	-5	-5.6
Levallorphan	-3.13549	-5.1	-5.3
Obatoclax	-3.13549	-5.5	-6.4
Estrone	-3.1281	-5.5	-6
Clenbuterol	-3.09614	-3.9	-4.6
(3r)-1-Acetyl-3-Methylpiperidine	-3.09104	-3.4	-3.7
Barnidipine	-3.09104	-5.3	-6.2
Lacidipine	-3.09104	-4.1	-5.2
ENMD-1198	-3.08793	-5.7	-6
Elaidoylamide	-3.04452	-3.4	-3.6
Flufenamic Acid	-3.01601	-5	-5.8
Norelgestromin	-3.00816	-5.6	-5.6
N-{3-[(5-chloro-1H-pyrrolo[2,3-b]pyridin-3-yl)carbonyl]-2,4-difluorophenyl}propane-1-sulfonamide	-2.99573	-5	-6.6
N-{2,4-difluoro-3-[(5-pyridin-3-yl-1H-pyrrolo[2,3-b]pyridin-3-yl)carbonyl]phenyl}ethanesulfonamide	-2.99573	-5.7	-7.3
(1E)-5-(1-piperidin-4-yl-3-pyridin-4-yl-1H-pyrazol-4-yl)-2,3-dihydro-1H-inden-1-one oxime	-2.99573	-5.9	-6.5
Vemurafenib	-2.99573	-5.9	-7.3
Pomalidomide	-2.86679	-5.2	-5.7
Chloroquine	-2.86235	-4	-5
Avanafil	-2.83321	-4.9	-6.5
5-ethoxy-4-(1-methyl-7-oxo-3-propyl-6,7-dihydro-1H-pyrazolo[4,3-d]pyrimidin-5-yl)thiophene-2-sulfonamide	-2.83321	-4.7	-5.5
Dobutamine	-2.82858	-4.2	-4.4
Denibulin	-2.81129	-5.1	-5.9
[4-({5-(AMINOCARBONYL)-4-[(3-METHYLPHENYL)AMINO]PYRIMIDIN-2-YL}AMINO)PHENYL]ACETIC ACID	-2.80339	-5.6	-6.4
(5r)-6-(4-{[2-(3-Iodobenzyl)-3-Oxocyclohex-1-En-1-Yl]Amino}Phenyl)-5-Methyl-4,5-Dihydropyridazin-3(2h)-One	-2.77259	-5.3	-6
Testosterone	-2.76916	-5.6	-6
Norgestimate	-2.76916	-5.8	-6.1
Homosalate	-2.76916	-4.8	-5.5
Testosterone cypionate	-2.76916	-6.3	-6.5
Testosterone enanthate	-2.76916	-5.4	-6.1
Testosterone undecanoate	-2.76916	-4.4	-4.9
Urea	-2.76422	-2.3	-2.3
Dexmedetomidine	-2.70805	-4.2	-5
APD668	-2.70805	-5.3	-6.9
Flupirtine	-2.70805	-4.8	-5.5
Levonordefrin	-2.70805	-3.7	-4.3
1-tert-butyl-3-(3-methylbenzyl)-1H-pyrazolo[3,4-d]pyrimidin-4-amine	-2.70805	-5.2	-5.5
Eslicarbazepine acetate	-2.70805	-4.8	-5.9
Xylazine	-2.70805	-4.2	-4.5
Rilmenidine	-2.70805	-3.8	-3.9
Eslicarbazepine	-2.70805	-5.1	-5.6
Ibuprofen	-2.69574	-4.2	-4.6
Aminosalicylic Acid	-2.67757	-3.7	-4
Glyburide	-2.59454	-5.9	-6.8
Fludrocortisone	-2.57506	-5.4	-6.4
Ulipristal	-2.57506	-5.8	-6.3
Segesterone acetate	-2.57506	-5.1	-6.1
2-[3-(2-Hydroxy-1,1-Dihydroxymethyl-Ethylamino)-Propylamino]-2-Hydroxymethyl-Propane-1,3-Diol	-2.56495	-3.5	-3.4
Zardaverine	-2.56495	-4.5	-5
1-(4-Aminophenyl)-3,5-Dimethyl-1h-Pyrazole-4-Carboxylic Acid Ethyl Ester	-2.56495	-4	-4.9
3,5-Dimethyl-1h-Pyrazole-4-Carboxylic Acid Ethyl Ester	-2.56495	-3.6	-3.7
1-(4-Methoxyphenyl)-3,5-Dimethyl-1h-Pyrazole-4-Carboxylic Acid Ethyl Ester	-2.56495	-4.1	-5.2
Tetomilast	-2.56495	-4.9	-5.7
3,5-DIMETHYL-1-PHENYL-1H-PYRAZOLE-4-CARBOXYLIC ACID ETHYL ESTER	-2.56495	-4.2	-4.9
Iron saccharate	-2.56495	-4.3	-3.6
Gamma-Carboxy-Glutamic Acid	-2.54231	-4	-4
Gestrinone	-2.53805	-5.4	-6
Vatalanib	-2.53317	-6.1	-6.6
Axitinib	-2.53317	-6.4	-6.8
Atorvastatin	-2.53305	-5	-5.6
Captopril	-2.52715	-3	-3.9
1,4-Dideoxy-5-Dehydro-O2-Sulfo-Glucuronic Acid	-2.51184	-3.8	-4.4
Ethinylestradiol	-2.50103	-5.6	-6.3
Estriol	-2.50103	-5.5	-6
Estriol tripropionate	-2.50103	-5.6	-6.1
Dipivefrin	-2.46829	-4.4	-4.9
Alprenolol	-2.46599	-4.1	-4.9
Trans-O-Hydroxy-Alpha-Methyl Cinnamate	-2.3979	-3.9	-4.3
2,4-Dihydroxy-Trans Cinnamic Acid	-2.3979	-4.2	-4.5
1,1,1-TRIFLUORO-3-ACETAMIDO-4-PHENYL BUTAN-2-ONE(N-ACETYL-L-PHENYLALANYL TRIFLUOROMETHYL KETONE)	-2.3979	-4.3	-4.9
N-(1-BENZYL-3,3,3-TRIFLUORO-2,2-DIHYDROXY-PROPYL)-ACETAMIDE	-2.3979	-4.5	-5
3-(4-DIETHYLAMINO-2-HYDROXY-PHENYL)-2-METHYL-PROPIONIC ACID	-2.3979	-4	-4.6
2-ACETYLAMINO-4-METHYL-PENTANOIC ACID (1-FORMYL-2-PHENYL-ETHYL)-AMIDE	-2.3979	-4.5	-5.2
1,1,1-TRIFLUORO-3-((N-ACETYL)-L-LEUCYLAMIDO)-4-PHENYL-BUTAN-2-ONE(N-ACETYL-L-LEUCYL-L-PHENYLALANYL TRIFLUOROMETHYL KETONE)	-2.3979	-4.7	-5.6
Phenylalanylmethylchloride	-2.3979	-3.6	-4.4
Dexibuprofen	-2.39513	-4.3	-4.7
Isoniazid	-2.38034	-3.8	-4
Aniline	-2.34687	-2.9	-3.2
Minocycline	-2.34502	-5.3	-6.7
Fluoxymesterone	-2.34038	-5.7	-6.5
Perhexiline	-2.33143	-4.5	-5.3
Glimepiride	-2.32312	-5.7	-7
Deoxycholic Acid	-2.30747	-5.6	-6.6
Calcitriol	-2.28466	-5.8	-6.6
Acetophenazine	-2.26549	-5	-6
(2S)-3-(1-{[2-(2-CHLOROPHENYL)-5-METHYL-1,3-OXAZOL-4-YL]METHYL}-1H-INDOL-5-YL)-2-ETHOXYPROPANOIC ACID	-2.26471	-5.7	-6.9
Phenylpropanolamine	-2.26141	-3.6	-4.2
Pimagedine	-2.25815	-2.8	-2.7
Talmapimod	-2.25486	-6	-6.7
Aminocaproic Acid	-2.21846	-2.8	-3
N,O6-Disulfo-Glucosamine	-2.21788	-4.6	-5
VX-765	-2.20134	-5.1	-6.1
Licofelone	-2.18904	-5.4	-5.9
Taurocholic Acid	-2.17825	-5.9	-6.4
Tapinarof	-2.17205	-4.8	-5.4
Levonorgestrel	-2.16677	-5.3	-6.1
SNS-032	-2.1615	-4.7	-5.5
Naloxone	-2.15339	-5.3	-5.7
Doconexent	-2.12982	-3.7	-4.6
2-METHYL-2-(4-{[({4-METHYL-2-[4-(TRIFLUOROMETHYL)PHENYL]-1,3-THIAZOL-5-YL}CARBONYL)AMINO]METHYL}PHENOXY)PROPANOIC ACID	-2.12614	-5.8	-6.7
Sotalol	-2.11253	-3.7	-4.7
Labetalol	-2.11253	-5.1	-4.7
Bevantolol	-2.11253	-4.8	-5.6
Spermidine	-2.11253	-2.6	-3.1
Arotinolol	-2.11253	-4	-5.2
DL-Methylephedrine	-2.11066	-3.6	-4.2
Alpha-Linolenic Acid	-2.10913	-3.8	-4.6
2-Methoxyestradiol	-2.10779	-5.5	-5.6
N-Dodecyl-N,N-Dimethyl-3-Ammonio-1-Propanesulfonate	-2.09648	-3.4	-3.6
Alfacalcidol	-2.0678	-5.6	-6.3
Oxygen	-2.0655	-1.6	-1.7
Curcumin	-2.05849	-5.1	-5.2
Curcumin sulfate	-2.05849	-5.2	-5.6
Isoprenaline	-2.05633	-4.1	-4.5
3-Hydroxy-Myristic Acid	-2.02812	-3.2	-3.5
FG-2216	-2.02171	-4.8	-5.5
Troglitazone	-2.00136	-6.2	-6.9
Dihomo-gamma-linolenic acid	-1.9918	-3.5	-4.2
Nabumetone	-1.9918	-4.7	-5
Ketorolac	-1.9918	-4.9	-5.6
Tenoxicam	-1.9918	-4.7	-5.8
Tolmetin	-1.9918	-5	-5.3
Rofecoxib	-1.9918	-5	-5.8
Piroxicam	-1.9918	-5.2	-6.4
Flurbiprofen	-1.9918	-4.7	-5.4
Mefenamic acid	-1.9918	-5	-5.5
Naproxen	-1.9918	-4.7	-5.3
Meloxicam	-1.9918	-5.2	-6.3
Carprofen	-1.9918	-5.1	-5.4
Diflunisal	-1.9918	-5.2	-5.7
Suprofen	-1.9918	-4.4	-5.2
Bromfenac	-1.9918	-5.2	-5.7
Oxaprozin	-1.9918	-5.2	-5.6
Lumiracoxib	-1.9918	-5.3	-5.4
Magnesium salicylate	-1.9918	-3.7	-3.9
Salsalate	-1.9918	-4.8	-5.4
Antrafenine	-1.9918	-5	-6.4
Antipyrine	-1.9918	-4.1	-4.6
Tiaprofenic acid	-1.9918	-4.7	-5.2
Lornoxicam	-1.9918	-4.9	-6
Aceclofenac	-1.9918	-4.8	-5.8
Nepafenac	-1.9918	-4.9	-5.9
Parecoxib	-1.9918	-5.9	-6.3
Loxoprofen	-1.9918	-4.8	-5.4
Dexketoprofen	-1.9918	-5	-5.9
Droxicam	-1.9918	-5.5	-6.6
Tolfenamic Acid	-1.9918	-4.8	-5.5
Phenyl salicylate	-1.9918	-4.6	-5
Menthyl salicylate	-1.9918	-4.8	-5.3
Glycol salicylate	-1.9918	-4	-4
Bendazac	-1.9918	-5	-5.3
Acemetacin	-1.9918	-5.1	-5.8
Etonogestrel	-1.98837	-5.4	-6.2
Desogestrel	-1.98837	-5.4	-6
Medroxyprogesterone acetate	-1.98837	-5.6	-6.2
Ethynodiol diacetate	-1.98837	-5.2	-6.2
Allylestrenol	-1.98837	-5.3	-6.3
Benzophenone	-1.98837	-4.5	-5
Equilin	-1.98837	-5.5	-6.2
Estrone sulfate	-1.98837	-6	-6.2
CHF 4227	-1.98837	-5.5	-6.4
TAS-108	-1.98837	-5.4	-7
Arzoxifene	-1.98837	-5.2	-5.7
Bazedoxifene	-1.98837	-5.6	-6
17-METHYL-17-ALPHA-DIHYDROEQUILENIN	-1.98837	-5.6	-6.1
4-(2-amino-1-methyl-1H-imidazo[4,5-b]pyridin-6-yl)phenol	-1.98837	-4.8	-5.2
4-[(1S,2S,5S)-5-(HYDROXYMETHYL)-8-METHYL-3-OXABICYCLO[3.3.1]NON-7-EN-2-YL]PHENOL	-1.98837	-4.6	-5.2
4-[(1S,2S,5S,9R)-5-(HYDROXYMETHYL)-8,9-DIMETHYL-3-OXABICYCLO[3.3.1]NON-7-EN-2-YL]PHENOL	-1.98837	-4.9	-5.7
4-[(1S,2S,5S)-5-(HYDROXYMETHYL)-6,8,9-TRIMETHYL-3-OXABICYCLO[3.3.1]NON-7-EN-2-YL]PHENOL	-1.98837	-4.6	-5.3
(3AS,4R,9BR)-2,2-DIFLUORO-4-(4-HYDROXYPHENYL)-1,2,3,3A,4,9B-HEXAHYDROCYCLOPENTA[C]CHROMEN-8-OL	-1.98837	-5.6	-6.4
(9ALPHA,13BETA,17BETA)-2-[(1Z)-BUT-1-EN-1-YL]ESTRA-1,3,5(10)-TRIENE-3,17-DIOL	-1.98837	-5.6	-6.4
(9BETA,11ALPHA,13ALPHA,14BETA,17ALPHA)-11-(METHOXYMETHYL)ESTRA-1(10),2,4-TRIENE-3,17-DIOL	-1.98837	-5.4	-5.6
3-CHLORO-2-(4-HYDROXYPHENYL)-2H-INDAZOL-5-OL	-1.98837	-4.4	-5.1
3-ETHYL-2-(4-HYDROXYPHENYL)-2H-INDAZOL-5-OL	-1.98837	-4.5	-5.2
dimethyl (1R,4S)-5,6-bis(4-hydroxyphenyl)-7-oxabicyclo[2.2.1]hepta-2,5-diene-2,3-dicarboxylate	-1.98837	-5.3	-5.5
Erteberel	-1.98837	-5.4	-6.2
(3AS,4R,9BR)-4-(4-HYDROXYPHENYL)-6-(METHOXYMETHYL)-1,2,3,3A,4,9B-HEXAHYDROCYCLOPENTA[C]CHROMEN-8-OL	-1.98837	-5.2	-6.1
4-[1-allyl-7-(trifluoromethyl)-1H-indazol-3-yl]benzene-1,3-diol	-1.98837	-4.8	-5.7
4-(6-HYDROXY-1H-INDAZOL-3-YL)BENZENE-1,3-DIOL	-1.98837	-4.7	-5.4
DIETHYL (1R,2S,3R,4S)-5,6-BIS(4-HYDROXYPHENYL)-7-OXABICYCLO[2.2.1]HEPT-5-ENE-2,3-DICARBOXYLATE	-1.98837	-5.2	-5.2
2-Amino-1-methyl-6-phenylimidazo(4,5-b)pyridine	-1.98837	-4.9	-5.5
4-[(1S,2R,5S)-4,4,8-TRIMETHYL-3-OXABICYCLO[3.3.1]NON-7-EN-2-YL]PHENOL	-1.98837	-4.8	-5.5
RALOXIFENE CORE	-1.98837	-4.5	-5
Octocrylene	-1.98837	-4.5	-5.1
2-Methoxy-6-{(E)-[(4-methylphenyl)imino]methyl}phenol	-1.98837	-4.6	-5.1
Treprostinil	-1.98233	-4.3	-5.9
Celiprolol	-1.92867	-4.4	-5.5
Ramipril	-1.91014	-4.7	-6
Candoxatril	-1.91014	-4.9	-5.7
Omapatrilat	-1.91014	-5.2	-6.2
Enalaprilat	-1.91014	-4.8	-5.5
Arachidonic Acid	-1.90225	-3.7	-3.8
Olsalazine	-1.8979	-4.8	-5.7
Tacrine	-1.88771	-4.6	-5.5
Isoflurophate	-1.88771	-3.3	-3.5
Ranitidine	-1.88771	-3.6	-4.5
Phenserine	-1.88771	-5.5	-6.2
Stannsoporfin	-1.88109	-6.3	-6.1
Halofuginone	-1.85477	-5	-6
N,N-dimethylformamide	-1.84107	-1.9	-2
1-Hydroxy-2-Amino-3-Cyclohexylpropane	-1.84107	-3.5	-4.2
Oxybenzone	-1.82687	-4.6	-5
Stanolone	-1.82687	-5.5	-5.9
Enzacamene	-1.82687	-5.2	-5.9
Stanolone acetate	-1.82687	-5.6	-6.3
Clove oil	-1.80569	-4.7	-5.4
Thalidomide	-1.79834	-5	-5.4
Propranolol	-1.77279	-5	-5.7
Pindolol	-1.77279	-4.3	-4.8
Bopindolol	-1.77279	-4.9	-5.7
Hemi-Babim	-1.7663	-5.9	-6.6
(S)-N-(4-carbamimidoylbenzyl)-1-(2-(cyclopentylamino)ethanoyl)pyrrolidine-2-carboxamide	-1.7663	-4.5	-5.9
(S)-N-(4-carbamimidoylbenzyl)-1-(2-(cyclohexylamino)ethanoyl)pyrrolidine-2-carboxamide	-1.7663	-5.1	-5.8
N-cycloheptylglycyl-N-(4-carbamimidoylbenzyl)-L-prolinamide	-1.7663	-5.2	-6.5
N-cyclooctylglycyl-N-(4-carbamimidoylbenzyl)-L-prolinamide	-1.7663	-5.4	-6.5
(S)-N-(4-carbamimidoylbenzyl)-1-(2-(cyclopentyloxy)ethanoyl)pyrrolidine-2-carboxamide	-1.7663	-4.8	-6.1
(S)-N-(4-carbamimidoylbenzyl)-1-(2-(cyclohexyloxy)ethanoyl)pyrrolidine-2-carboxamide	-1.7663	-4.9	-6
(S)-N-(4-carbamimidoylbenzyl)-1-(3-cyclopentylpropanoyl)pyrrolidine-2-carboxamide	-1.7663	-4.6	-6.1
(S)-N-(4-carbamimidoylbenzyl)-1-(3-cyclohexylpropanoyl)pyrrolidine-2-carboxamide	-1.7663	-4.9	-5.8
(2R)-2-(5-CHLORO-2-THIENYL)-N-{(3S)-1-[(1S)-1-METHYL-2-MORPHOLIN-4-YL-2-OXOETHYL]-2-OXOPYRROLIDIN-3-YL}PROPENE-1-SULFONAMIDE	-1.7663	-4.8	-5.6
2-(5-CHLORO-2-THIENYL)-N-{(3S)-1-[(1S)-1-METHYL-2-MORPHOLIN-4-YL-2-OXOETHYL]-2-OXOPYRROLIDIN-3-YL}ETHANESULFONAMIDE	-1.7663	-4.9	-5.7
2-(5-CHLORO-2-THIENYL)-N-{(3S)-1-[(1S)-1-METHYL-2-MORPHOLIN-4-YL-2-OXOETHYL]-2-OXOPYRROLIDIN-3-YL}ETHENESULFONAMIDE	-1.7663	-4.6	-5.4
5-(DIMETHYLAMINO)-1-NAPHTHALENESULFONIC ACID(DANSYL ACID)	-1.7663	-4.4	-5.1
2-NAPHTHALENESULFONIC ACID	-1.7663	-4.8	-5.1
BENZOTHIAZOLE	-1.7663	-3.1	-3.7
Golotimod	-1.75663	-4.6	-5.6
CYC116	-1.74432	-5.3	-5.7
Danazol	-1.74249	-5.7	-6.6
Auranofin	-1.73867	-4.2	-4.3
Sparsentan	-1.73867	-6.2	-5.8
3-Methylpyridine	-1.71541	-2.7	-3.2
Hydroxyaminovaline	-1.71541	-3.3	-3.5
1-Methyloxy-4-Sulfone-Benzene	-1.71541	-3.3	-3.7
Propacetamol	-1.69757	-3.7	-4.7
Amcinonide	-1.69722	-6.6	-6.7
Megestrol acetate	-1.69722	-5.8	-6.5
Mometasone	-1.69722	-5.6	-6.2
Fluocinonide	-1.69722	-6.2	-6.9
Diisopropylphosphono Group	-1.69722	-3.4	-3.3
Aldosterone	-1.69722	-5.2	-6.1
Tixocortol	-1.69722	-5.4	-6
Difluocortolone	-1.69722	-5.8	-6.6
Mometasone furoate	-1.69722	-5.5	-6.7
Bethanidine	-1.69178	-4	-4.5
4-(4-CHLOROPHENYL)-4-[4-(1H-PYRAZOL-4-YL)PHENYL]PIPERIDINE	-1.69168	-6.1	-6.2
ISOQUINOLINE-5-SULFONIC ACID (2-(2-(4-CHLOROBENZYLOXY)ETHYLAMINO)ETHYL)AMIDE	-1.69168	-3.9	-4.8
(2S)-1-(1H-INDOL-3-YL)-3-{[5-(3-METHYL-1H-INDAZOL-5-YL)PYRIDIN-3-YL]OXY}PROPAN-2-AMINE	-1.69168	-5	-5.9
Doxycycline	-1.69101	-6.3	-5.9
Probucol	-1.68472	-5	-5.9
Farnesol	-1.67835	-4.1	-4.4
(8alpha,10alpha,13alpha,17beta)-17-[(4-hydroxyphenyl)carbonyl]androsta-3,5-diene-3-carboxylic acid	-1.67835	-6	-6.9
Methyl Nonanoate (Ester)	-1.6719	-3.2	-3.6
Sulfasalazine	-1.6717	-5.6	-6.2
Cyproterone acetate	-1.66537	-5.4	-6.1
Dienogest	-1.66537	-5.9	-6.4
Apalutamide	-1.66537	-6.2	-7
Phosphoenolpyruvate	-1.65203	-3.8	-3.8
N-HYDROXY-2(R)-[[(4-METHOXYPHENYL)SULFONYL](3-PICOLYL)AMINO]-3-METHYLBUTANAMIDE HYDROCHLORIDE	-1.65203	-4.6	-5.4
TG-100801	-1.64988	-6.4	-7.6
Morniflumate	-1.64178	-5	-5.9
Alpha-Aminoisobutyric Acid	-1.63833	-2.8	-3
Cysteamine	-1.60975	-1.5	-1.9
Phthalic Acid	-1.60526	-4.1	-4.2
S-oxy-L-cysteine	-1.60235	-2.9	-3
TAK-475	-1.60235	-4.8	-6.1
HE3286	-1.59483	-5.5	-6.2
Lonafarnib	-1.57944	-6.1	-7.2
Oleic Acid	-1.57843	-3.1	-3.7
Eugenol	-1.57687	-3.9	-4
Lenalidomide	-1.57527	-4.8	-5.4
Tiludronic acid	-1.57157	-4.4	-4.6
2-(4-HYDROXY-5-PHENYL-1H-PYRAZOL-3-YL)-1H-BENZOIMIDAZOLE-5-CARBOXAMIDINE	-1.57157	-5.5	-6.4
5-azaindole analog 2	-1.57157	-6.6	-7.6
[5-(5-Amino-1H-pyrrolo[3,2-b]pyridin-2-yl)-6-hydroxy-3'-nitro-3-biphenylyl]acetic acid	-1.57157	-5.5	-6.5
Sulodexide	-1.55544	-4.3	-4.9
Progesterone	-1.54864	-5.9	-6.5
Phylloquinone	-1.54717	-4.4	-4.5
Veliparib	-1.53022	-4.7	-5.3
Talazoparib	-1.53022	-5.6	-6.6
Niraparib	-1.53022	-5.8	-6.5
Rivanicline	-1.52493	-3.4	-4.2
AMD-070	-1.52153	-4.8	-5.7
Dimethyl fumarate	-1.52153	-3	-3.3
Becocalcidiol	-1.51268	-5.3	-6.2
Ingenol Mebutate	-1.51268	-5	-6
CTA018	-1.51268	-5.7	-7.1
(1R,3R)-5-[(2E)-3-{(1S,3R)-2,2,3-trimethyl-3-[6,6,6-trifluoro-5-hydroxy-5-(trifluoromethyl)hex-3-yn-1-yl]cyclopentyl}prop-2-en-1-ylidene]cyclohexane-1,3-diol	-1.51268	-5	-6.5
1,3-CYCLOHEXANEDIOL, 4-METHYLENE-5-[(2E)-[(1S,3AS,7AS)-OCTAHYDRO-1-(5-HYDROXY-5-METHYL-1,3-HEXADIYNYL)-7A-METHYL-4H-INDEN-4-YLIDENE]ETHYLIDENE]-, (1R,3S,5Z)	-1.51268	-5.9	-6.7
Rosiglitazone	-1.4958	-4.6	-5.6
Bezafibrate	-1.4958	-5.4	-5.9
Irbesartan	-1.49449	-5.5	-6.4
Tasosartan	-1.49449	-6.4	-7
Mdl 101,146	-1.49449	-5.7	-6.8
Freselestat	-1.49449	-4.9	-6.2
N-(TERT-BUTYL)-3,5-DIMETHYL-N'-[(5-METHYL-2,3-DIHYDRO-1,4-BENZODIOXIN-6-YL)CARBONYL]BENZOHYDRAZIDE	-1.49449	-5	-5.8
1-BENZYL-3-(4-METHOXYPHENYLAMINO)-4-PHENYLPYRROLE-2,5-DIONE	-1.49449	-5.7	-6.6
Hydroxychloroquine	-1.48515	-4.1	-5
Casopitant	-1.48515	-5.9	-7.2
Icosapent	-1.47199	-3.6	-4.6
Epinephrine	-1.4578	-3.8	-4.1
Tolbutamide	-1.44591	-4.4	-5.4
Gliquidone	-1.44591	-6	-7.1
Glycodiazine	-1.44591	-4.6	-5.2
Palbociclib	-1.44591	-5.9	-6.6
Ribociclib	-1.44591	-5.5	-6.6
Abemaciclib	-1.44591	-5.7	-6.4
Colforsin	-1.44329	-5	-5.6
Indometacin	-1.42331	-5	-5.7
Carvedilol	-1.42163	-5.2	-4.6
Perindopril	-1.41014	-4.1	-5.3
Aminoglutethimide	-1.40333	-4.5	-4.7
Dronabinol	-1.40333	-5.4	-5.7
Nabilone	-1.40333	-4.8	-6.2
Ramelteon	-1.40333	-5	-5
Rimonabant	-1.40333	-5.3	-6.8
Tasimelteon	-1.40333	-4.7	-5.5
Lonidamine	-1.39209	-5.2	-5.6
Triclosan	-1.37203	-4.4	-4.8
Dinitrochlorobenzene	-1.36883	-3.6	-4.4
Hypericin	-1.36883	-7.5	-7.1
Heptyl-Beta-D-Glucopyranoside	-1.34444	-4	-4.4
Indirubin	-1.34444	-5.5	-5.9
Propafenone	-1.3344	-4.4	-4.7
Penbutolol	-1.3344	-4.4	-5.5
Fidarestat	-1.33178	-5.6	-5.8
Oxaloacetate Ion	-1.33178	-3.4	-3.3
Malate Ion	-1.33178	-3.9	-3.6
6-HYDROXY-1,3-BENZOTHIAZOLE-2-SULFONAMIDE	-1.33178	-4.1	-4.7
3,4-DIHYDRO-4-OXO-3-((5-TRIFLUOROMETHYL-2-BENZOTHIAZOLYL)METHYL)-1-PHTHALAZINE ACETIC ACID	-1.33178	-5.9	-6.6
Triflusal	-1.32513	-4.2	-4.5
Phenformin	-1.30546	-4.8	-5.1
Polaprezinc	-1.29575	-3.6	-4.1
Montelukast	-1.29176	-5.7	-6.8
Diethylcarbamazine	-1.29176	-3.3	-3.9
S-(2,4-dinitrophenyl)glutathione	-1.27767	-4.2	-4.7
Fluorotryptophane	-1.27767	-4.1	-4.9
N-BENZYL-4-[4-(3-CHLOROPHENYL)-1H-PYRAZOL-3-YL]-1H-PYRROLE-2-CARBOXAMIDE	-1.26318	-6	-6.6
Equol	-1.26318	-4.8	-5.4
Mitotane	-1.26149	-4.1	-5
Periciazine	-1.2597	-5.1	-6.4
Ketoconazole	-1.24	-5.6	-6.6
Droperidol	-1.23287	-5.5	-6.6
Buspirone	-1.23287	-5.2	-6.3
Mesoridazine	-1.23287	-5.1	-5.2
Amifostine	-1.23287	-3.3	-3.4
Domperidone	-1.23287	-5.9	-6.9
Rolicyclidine	-1.23287	-4.2	-5.1
Bifeprunox	-1.23287	-6.4	-7.2
Pimavanserin	-1.23287	-5.3	-6.2
BL-1020	-1.23287	-4.7	-5.9
Lumateperone	-1.23287	-5.1	-7
Quinagolide	-1.23287	-4.8	-5.5
Tetrahydropalmatine	-1.23287	-5.1	-5.7
Piribedil	-1.23287	-5	-6
Streptozocin	-1.22717	-4.5	-4.7
Amrinone	-1.20559	-4.1	-4.6
METHOXYUNDECYLPHOSPHINIC ACID	-1.2006	-3.3	-3.6
Onapristone	-1.19722	-5.4	-5.7
Sulindac	-1.19086	-5.5	-6.1
Naringenin	-1.18711	-5	-5.5
Disulfiram	-1.18365	-2.6	-3.5
Donepezil	-1.18365	-5.6	-6.2
Mephentermine	-1.18365	-3.6	-4
alpha-D-mannose 6-phosphate	-1.18365	-4.7	-4.3
2-HYDROXYMETHYL-6-OCTYLSULFANYL-TETRAHYDRO-PYRAN-3,4,5-TRIOL	-1.18365	-4.2	-4.2
Ursodeoxycholic acid	-1.17835	-5.4	-6
2-chloro-5-nitro-N-phenylbenzamide	-1.17648	-4.9	-5.5
2-[(2,4-DICHLOROBENZOYL)AMINO]-5-(PYRIMIDIN-2-YLOXY)BENZOIC ACID	-1.17648	-5.6	-6.7
Dichlorvos	-1.14792	-3.2	-3.5
Acetaminophen	-1.14426	-3.6	-4.3
L-Tyrosinamide	-1.13833	-4	-4.6
Chenodeoxycholic acid	-1.12305	-5.9	-6
Exisulind	-1.1142	-5.7	-6.3
Meclofenamic acid	-1.11343	-4.7	-5.6
Spermine	-1.11163	-2.7	-3.4
Hydralazine	-1.10944	-4.3	-4.7
Istaroxime	-1.10944	-5.8	-6.5
Dexamethasone	-1.10106	-5.6	-6.3
Phenolphthalein	-1.10062	-5.6	-5.8
Valproic Acid	-1.09555	-3.2	-3.6
Putrescine	-1.0844	-2.1	-2.7
Leukotriene B4	-1.08409	-3.9	-4.8
Hydrocodone	-1.06775	-5.1	-5.8
Diphenoxylate	-1.06775	-5.6	-6.4
Oxymorphone	-1.06775	-5	-5.6
Dezocine	-1.06775	-4.7	-5.5
Rasagiline	-1.06775	-4.3	-4.3
Dimethylthiambutene	-1.06775	-3.7	-4.4
Methylnaltrexone	-1.06775	-5.5	-6
Mimosine	-1.04916	-3.8	-4.1
Efonidipine	-1.04552	-6.7	-6.6
Acetylsalicylic acid	-1.03501	-4	-4.1
XL281	-0.997866	-5.8	-6.8
Encorafenib	-0.997866	-5.4	-6.3
Etodolac	-0.994536	-4.7	-5.2
Phenylbutazone	-0.994536	-4.8	-5.3
Salicylic acid	-0.994536	-3.7	-3.9
Ketoprofen	-0.994536	-5	-5.9
Talniflumate	-0.994536	-6	-7.2
Hexachlorophene	-0.992245	-4.5	-5.7
Pyrazole	-0.992245	-2.3	-2.5
Permethrin	-0.992245	-3.9	-6.4
Lasofoxifene	-0.992245	-5.8	-5.8
[5-HYDROXY-2-(4-HYDROXYPHENYL)-1-BENZOFURAN-7-YL]ACETONITRILE	-0.992245	-4.8	-5.7
SR-9009	-0.972219	-5	-5.4
SR-9011	-0.972219	-5	-5.2
Dihydromorphine	-0.959787	-4.9	-5.5
Methylene blue	-0.956012	-4.6	-5.3
Enzastaurin	-0.953467	-6.5	-7.3
Racepinephrine	-0.952444	-3.7	-4.3
Pentosan Polysulfate	-0.948062	-4.9	-5.1
Nafamostat	-0.911179	-6	-6.6
Minoxidil	-0.894044	-4.4	-5
L-erythro-7,8-dihydrobiopterin	-0.874292	-4.7	-4.9
Hesperetin	-0.874163	-5.1	-5.7
Guanabenz	-0.854025	-4	-4.6
Methyldopa	-0.854025	-4.1	-4.5
Guanfacine	-0.854025	-4.5	-4.8
Naphazoline	-0.854025	-4.7	-5.3
Moxonidine	-0.854025	-4.2	-4.4
Setiptiline	-0.854025	-5.4	-6.2
Adenosine phosphate	-0.850062	-4.9	-5.2
Fluocinolone acetonide	-0.847633	-5.9	-6.6
2-{2-hydroxy-[1,1'-biphenyl]-3-yl}-1H-1,3-benzodiazole-5-carboximidamide	-0.8442	-5.7	-6.9
2-(2-Hydroxy-Phenyl)-3h-Benzoimidazole-5-Carboxamidine	-0.8442	-4.9	-5.5
4-Iodobenzo[B]Thiophene-2-Carboxamidine	-0.8442	-3.9	-4.4
CRA_8696	-0.8442	-5.9	-7.2
Alsterpaullone	-0.8442	-5.7	-6
Gabexate	-0.8442	-3.9	-4.6
Capric acid	-0.843143	-3.3	-3.4
N-acetyl-alpha-D-glucosamine	-0.837515	-4.2	-4.2
Cabozantinib	-0.829545	-6.2	-7.5
Diclofenac	-0.826456	-4.5	-5
Pranlukast	-0.801071	-5.5	-6.8
Hexane-1,6-Diol	-0.79815	-2.7	-3.1
Benzylsulfinic Acid	-0.79815	-3.5	-3.9
S-Hydroxycysteine	-0.785465	-2.9	-3
Mefloquine	-0.782475	-5.3	-5.9
Rolipram	-0.782475	-4.7	-5.4
3,5-Dimethyl-1-(3-Nitrophenyl)-1h-Pyrazole-4-Carboxylic Acid Ethyl Ester	-0.782475	-4.5	-5.2
4-Carboxycinnamic Acid	-0.782475	-4.2	-4.7
(S)-Rolipram	-0.782475	-4.7	-5.4
Cilomilast	-0.782475	-5.2	-5.6
(R)-Rolipram	-0.782475	-4.5	-5.3
4-Nitrophenyl Phosphate	-0.782475	-4	-4.5
Pentaerythritol tetranitrate	-0.782475	-3.8	-3.9
2-[(2-methoxy-5-methylphenoxy)methyl]pyridine	-0.782475	-4.5	-4.9
4-[(5-methoxy-2-methylphenoxy)methyl]pyridine	-0.782475	-4.4	-4.7
SEBACIC ACID	-0.782475	-3.2	-3.7
2-[4-({[(3,5-DICHLOROPHENYL)AMINO]CARBONYL}AMINO)PHENOXY]-2-METHYLPROPANOIC ACID	-0.782475	-5.2	-5.8
2,6-dicarboxynaphthalene	-0.782475	-5.1	-5.3
Efaproxiral	-0.782475	-5.5	-6.1
1,3,5-BENZENETRICARBOXYLIC ACID	-0.782475	-4.2	-4.6
Flutamide	-0.776911	-4.3	-5.3
Drospirenone	-0.776911	-6.3	-7.4
Norgestrel	-0.776911	-5.3	-6.1
ABT-869	-0.766585	-6.1	-6.9
Diethylstilbestrol	-0.759314	-4.6	-4.9
Tamoxifen	-0.759314	-4.4	-5.4
Droxidopa	-0.7572	-4.1	-4.6
Brigatinib	-0.744909	-5.7	-6.8
Lovastatin	-0.734898	-5.3	-6.1
Tetrabenazine	-0.732868	-4.8	-5.6
Cefazolin	-0.703625	-5.3	-5.6
Spironolactone	-0.694616	-5.9	-5.9
Thiamylal	-0.692512	-4	-4.3
D-norleucine	-0.692512	-3	-3.3
Olaparib	-0.686814	-5.8	-7.1
Rucaparib	-0.686814	-5.7	-6.3
Amsacrine	-0.673433	-5.6	-6.1
Phenelzine	-0.673193	-4	-4
2',5'-DIDEOXY-ADENOSINE 3'-MONOPHOSPHATE	-0.662995	-4.5	-5.3
(2E,4E)-11-METHOXY-3,7,11-TRIMETHYLDODECA-2,4-DIENOIC ACID	-0.662995	-4	-3.8
Aurothioglucose	-0.662995	-3.8	-3.7
Valdecoxib	-0.661202	-5.5	-5.7
Nimesulide	-0.661202	-4.3	-5.2
3-Sulfinoalanine	-0.656764	-3.6	-3.2
Melatonin	-0.641813	-4.2	-4.9
NXN-188	-0.637341	-5.6	-6
Tiapride	-0.634757	-4.1	-4.8
Etorphine	-0.633156	-5.4	-5.9
Fluphenazine	-0.632745	-5.2	-6
Azimilide	-0.616716	-5.6	-5.9
Pseudoephedrine	-0.605674	-3.6	-4.3
Ricinoleic Acid	-0.602221	-3.6	-4.1
Agomelatine	-0.602221	-4.9	-5.2
Lauric Acid	-0.588548	-3.3	-3.3
Biliverdine IX Alpha	-0.587391	-5.8	-5.9
Afatinib	-0.587067	-5.7	-6.1
Glutathione Sulfonic Acid	-0.579223	-4.4	-4.8
Dicoumarol	-0.571191	-5.2	-6.1
Metoclopramide	-0.566606	-3.6	-4.7
Tolrestat	-0.554521	-4.9	-5.6
Cilnidipine	-0.545521	-5	-5
Manidipine	-0.545521	-5.3	-6.4
Hyperforin	-0.52784	-5.3	-6.3
Varespladib methyl	-0.522261	-5.2	-5.5
O2-Sulfo-Glucuronic Acid	-0.517959	-4.5	-4.7
Afimoxifene	-0.500442	-4.5	-5.5
Fomepizole	-0.495902	-2.4	-2.9
Bufexamac	-0.495902	-4	-4.6
Raloxifene	-0.494183	-5.7	-6.3
Trilostane	-0.494183	-5.8	-6
Estramustine	-0.494183	-5.2	-5.9
Hexestrol	-0.494183	-4.7	-4.9
Thiethylperazine	-0.488579	-4.8	-5.2
Perphenazine	-0.488579	-4.8	-6
Carphenazine	-0.488579	-5.1	-5.7
Thiothixene	-0.488579	-5.9	-5.9
Fluspirilene	-0.488579	-5.9	-7.1
ACP-104	-0.488579	-5.2	-6
Taribavirin	-0.488579	-4.8	-4.6
Sarizotan	-0.488579	-5.1	-5.8
Sumanirole	-0.488579	-4.3	-4.7
Blonanserin	-0.488579	-5.4	-6.3
Dihydro-alpha-ergocryptine	-0.488579	-6.3	-7.5
Sapropterin	-0.485411	-4.3	-4.9
Prasterone	-0.463312	-5.6	-5.9
Sorafenib	-0.459524	-6.2	-7.4
Monoisopropylphosphorylserine	-0.455765	-3.8	-3.8
Dihydroergocornine	-0.455765	-6.6	-6.9
N-acetyl-alpha-neuraminic acid	-0.450277	-4.2	-4.5
Isavuconazole	-0.446525	-5.5	-6.8
Thiocolchicoside	-0.439163	-5.5	-6
Epoprostenol	-0.419366	-4.2	-5.5
Corticosterone	-0.419366	-5.7	-6.3
Tadalafil	-0.416607	-5.8	-7.2
Amiodarone	-0.413818	-4.4	-5.3
Loperamide	-0.399848	-6	-6.8
6-Chloro-2-(2-Hydroxy-Biphenyl-3-Yl)-1h-Indole-5-Carboxamidine	-0.38315	-6	-7
Norepinephrine	-0.381	-3.7	-4.1
Codeine	-0.378498	-5.1	-5.6
Hydromorphone	-0.378498	-5.1	-5.8
Butorphanol	-0.378498	-5.5	-5.8
Pentazocine	-0.378498	-5.4	-5.9
Sufentanil	-0.378498	-4.3	-5.5
Nalbuphine	-0.378498	-5.4	-6.1
Levorphanol	-0.378498	-4.8	-5.6
Remifentanil	-0.378498	-4	-5.2
3-Methylthiofentanyl	-0.378498	-4.5	-5.6
Carfentanil	-0.378498	-4.8	-6
3-Methylfentanyl	-0.378498	-5.3	-6.2
Nalmefene	-0.378498	-5.7	-5.9
Alvimopan	-0.378498	-5.7	-6.1
Pholcodine	-0.378498	-5.2	-6
Eluxadoline	-0.378498	-5.2	-6.6
Isosorbide	-0.378498	-3.6	-3.7
Naldemedine	-0.378498	-6.5	-7.4
XL228	-0.372159	-5.7	-6.5
Adenine	-0.371419	-3.4	-3.9
Acetylcysteine	-0.366499	-3	-3.4
Lurasidone	-0.362298	-6.3	-7.8
Etoperidone	-0.362298	-4.7	-5.9
Fluticasone propionate	-0.348612	-5	-6.1
Hydrocortisone	-0.348612	-5.5	-6.2
Mifepristone	-0.348612	-5.8	-6.6
Hydrocortisone aceponate	-0.348612	-5.5	-5.9
Hydrocortisone acetate	-0.348612	-5.6	-6.3
Hydrocortisone butyrate	-0.348612	-4.9	-5.1
Hydrocortisone cypionate	-0.348612	-5.8	-6.8
Hydrocortisone phosphate	-0.348612	-5.8	-6.8
Hydrocortisone probutate	-0.348612	-5	-5.9
Hydrocortisone valerate	-0.348612	-4.8	-5.2
Felbamate	-0.348174	-4.5	-4.7
Wortmannin	-0.345507	-5.4	-6
Methyltrienolone	-0.332683	-5.8	-6.5
Sunitinib	-0.324939	-5.1	-5.9
Lenvatinib	-0.324939	-5.3	-6.4
Doxofylline	-0.323431	-4.2	-4.8
Genistein	-0.322573	-4.7	-5.6
Biopterin	-0.314813	-4.5	-5
Cysteinesulfonic Acid	-0.285784	-3.5	-3.6
Nicotinamide	-0.265111	-3.2	-3.8
Vandetanib	-0.264602	-5.2	-6.3
Levocarnitine	-0.239002	-3.3	-3.4
Brimonidine	-0.236017	-4.5	-5.4
Apraclonidine	-0.236017	-3.7	-4.6
Esmirtazapine	-0.236017	-4.9	-5.9
Pirlindole	-0.236017	-5	-5.6
L-Citrulline	-0.223881	-3.4	-3.9
beta-Naphthoflavone	-0.195347	-6	-6.4
2-(N-Morpholino)-Ethanesulfonic Acid	-0.189921	-3	-3.5
Sodium ferric gluconate complex	-0.188316	-4.1	-3.3
Menadione	-0.18004	-4.3	-4.6
XL765	-0.179568	-5.7	-6.3
Zuclopenthixol	-0.167684	-5.9	-6.1
alpha-D-glucose 6-phosphate	-0.16589	-4.4	-4.5
Anthralin	-0.161636	-5.2	-5.3
CX717	-0.155825	-4.5	-5.1
Ezetimibe	-0.155245	-5.2	-5.9
Myristic acid	-0.141242	-3.2	-3.4
Phosphorylisopropane	-0.132632	-3.1	-3.1
Ketamine	-0.129221	-4.2	-4.9
Acarbose	-0.116434	-5.3	-6
Miglitol	-0.116434	-3.8	-4
Ribavirin	-0.116434	-4.7	-4.5
Pimozide	-0.116434	-5.6	-6.6
Molindone	-0.116434	-4.5	-5.9
Pipotiazine	-0.116434	-5.4	-6
Aniracetam	-0.116434	-4.1	-5
Amisulpride	-0.116434	-4.5	-5.3
Pardoprunox	-0.116434	-4.4	-5.1
N-ISOBUTYL-N-[4-METHOXYPHENYLSULFONYL]GLYCYL HYDROXAMIC ACID	-0.107704	-4.4	-4.9
Dihydroergocristine	-0.091824	-6.7	-7.3
Adenosine-5'-[Beta, Gamma-Methylene]Triphosphate	-0.0908695	-5	-5.9
Phenoxybenzamine	-0.0847928	-3.6	-4.3
UBIQUINONE-1	-0.0830511	-4	-4.7
Memantine	-0.072894	-3.8	-4.8
Tromethamine	-0.064602	-3.1	-2.6
Pazopanib	-0.059951	-5.6	-6.5
Nintedanib	-0.059951	-5.8	-7.1
Urokinase	-0.0588211	-5.7	-6.8
